# Supplementary material for: Species delimitation of crab-eating frogs (Fejervarya cancrivora complex) clarifies taxonomy and geographic distributions in mainland Southeast Asia
Source: Zookeys. 2019 Oct 28;883:119–53. doi: 10.3897/zookeys.883.37544 (PMC6828825; doi:10.3897/zookeys.883.37544)
Supplement: XML Treatment for Fejervarya cancrivora [file zookeys.883.37544-treatment1.xml]

<!DOCTYPE tp:taxon-treatment
  PUBLIC "-//TaxonX//DTD Taxonomic Treatment Publishing DTD v0 20100105//EN" "tax-treatment-NSO.dtd">
<tp:taxon-treatment xmlns:tp="http://www.plazi.org/taxpub"><tp:treatment-meta><kwd-group><label>Taxon classification</label><kwd><named-content xmlns:xlink="http://www.w3.org/1999/xlink" content-type="kingdom">Animalia</named-content></kwd><kwd><named-content xmlns:xlink="http://www.w3.org/1999/xlink" content-type="order">Anura</named-content></kwd><kwd><named-content xmlns:xlink="http://www.w3.org/1999/xlink" content-type="family">Dicroglossidae</named-content></kwd></kwd-group><mixed-citation publication-type="journal"><person-group><name><surname>Yodthong</surname><given-names>Siriporn</given-names></name><name><surname>Stuart</surname><given-names>Bryan L.</given-names></name><name><surname>Aowphol</surname><given-names>Anchalee</given-names></name></person-group><article-title>Species delimitation of crab-eating frogs (<italic><tp:taxon-name><tp:taxon-name-part taxon-name-part-type="genus" reg="Fejervarya">Fejervarya</tp:taxon-name-part> <tp:taxon-name-part taxon-name-part-type="species" reg="cancrivora">cancrivora</tp:taxon-name-part></tp:taxon-name></italic> complex) clarifies taxonomy and geographic distributions in mainland Southeast Asia</article-title><source>Zookeys</source><day>28</day><month>10</month><year>2019</year><volume>883</volume><fpage>119</fpage><lpage>153</lpage><pub-id pub-id-type="doi">10.3897/zookeys.883.37544</pub-id></mixed-citation></tp:treatment-meta><tp:nomenclature><tp:taxon-name><object-id xmlns:xlink="http://www.w3.org/1999/xlink" content-type="arpha" xlink:type="simple">4CCD7164-33F4-53C5-82EB-B46F3D3DA62B</object-id>
              <tp:taxon-name-part taxon-name-part-type="genus" reg="Fejervarya">Fejervarya</tp:taxon-name-part>
              <tp:taxon-name-part taxon-name-part-type="species" reg="cancrivora">cancrivora</tp:taxon-name-part>
            </tp:taxon-name><tp:taxon-authority>(Gravenhorst, 1829)</tp:taxon-authority><tp:nomenclature-citation-list><tp:nomenclature-citation><tp:taxon-name>
                  <tp:taxon-name-part taxon-name-part-type="genus" reg="Rana">Rana</tp:taxon-name-part> <tp:taxon-name-part taxon-name-part-type="species" reg="cancrivora">cancrivora</tp:taxon-name-part></tp:taxon-name><comment>Gravenhorst, 1829: 41; <xref ref-type="bibr" rid="B17">Dubois and Ohler 2000</xref>: 30; <xref ref-type="bibr" rid="B54">Sumida et al. 2002</xref>: 294</comment></tp:nomenclature-citation><tp:nomenclature-citation><tp:taxon-name>
                  <tp:taxon-name-part taxon-name-part-type="genus" reg="Rana">Rana</tp:taxon-name-part> <tp:taxon-name-part taxon-name-part-type="species" reg="cancrivora">cancrivora</tp:taxon-name-part> <tp:taxon-name-part taxon-name-part-type="subspecies" reg="raja">raja</tp:taxon-name-part></tp:taxon-name><comment>Smith, 1930: 96</comment></tp:nomenclature-citation><tp:nomenclature-citation><tp:taxon-name>
                  <tp:taxon-name-part taxon-name-part-type="genus" reg="Rana">Rana</tp:taxon-name-part> <tp:taxon-name-part taxon-name-part-type="species" reg="raja">raja</tp:taxon-name-part></tp:taxon-name><comment>Taylor, 1962: 373; Stuart et al. 2006: 19</comment></tp:nomenclature-citation><tp:nomenclature-citation><tp:taxon-name>
                  <tp:taxon-name-part taxon-name-part-type="genus" reg="Fejervarya">Fejervarya</tp:taxon-name-part> <tp:taxon-name-part taxon-name-part-type="species" reg="cancrivora">cancrivora</tp:taxon-name-part></tp:taxon-name><comment>: Dubois &amp; Ohler, 2000: 35; <xref ref-type="bibr" rid="B37">Kurniawan et al. 2014</xref>: 1</comment></tp:nomenclature-citation><tp:nomenclature-citation><tp:taxon-name>
                  <tp:taxon-name-part taxon-name-part-type="genus" reg="Fejervarya">Fejervarya</tp:taxon-name-part> <tp:taxon-name-part taxon-name-part-type="species" reg="cancrivora">cancrivora</tp:taxon-name-part></tp:taxon-name><comment>: Large type <xref ref-type="bibr" rid="B38">Kurniawan et al. 2010</xref>: 222; <xref ref-type="bibr" rid="B36">Kurniawan et al. 2011</xref>: 12</comment></tp:nomenclature-citation><tp:nomenclature-citation><tp:taxon-name>
                  <tp:taxon-name-part taxon-name-part-type="genus" reg="Fejervarya">Fejervarya</tp:taxon-name-part> <tp:taxon-name-part taxon-name-part-type="species" reg="raja">raja</tp:taxon-name-part></tp:taxon-name><comment>: <xref ref-type="bibr" rid="B7">Chan-ard 2003</xref>: 110; <xref ref-type="bibr" rid="B11">Chuaynkern and Chuaynkern 2012</xref>: 169</comment></tp:nomenclature-citation></tp:nomenclature-citation-list></tp:nomenclature><tp:treatment-sec sec-type="diagnosis" id="SECID0EWYEK"><title>Diagnosis.</title><p><italic><tp:taxon-name><tp:taxon-name-part taxon-name-part-type="genus" reg="Fejervarya">Fejervarya</tp:taxon-name-part> <tp:taxon-name-part taxon-name-part-type="species" reg="cancrivora">cancrivora</tp:taxon-name-part></tp:taxon-name></italic> can be characterized by the following combination of characters: (1) large size, <abbrev xmlns:xlink="http://www.w3.org/1999/xlink" xlink:title="snout-vent length" id="ABBRID0EHZEK" xlink:type="simple">SVL</abbrev> 60.2–79.8 mm in males, 85.1–107.1 mm in females (Table <xref ref-type="table" rid="T4">4</xref>; Appendix <xref ref-type="app" rid="app2">2</xref>, <xref ref-type="app" rid="app3">3</xref>); (2) head length slightly greater than head width; (3) skin on dorsum and flank with spinules and glandular warts, with irregular skin folds not arranged in series; (4) relative finger lengths II &lt; IV &lt; I &lt; III; (5) dermal fringe on Finger II and III; (6) prepollax indistinct; (7) palmar tubercles indistinct; (8) foot moderately webbed with webbing formula I1–11/2II1–2III1–2IV2–1V; (9) dermal flap on postaxial side of Toe V; (10) Fejervaryan lines absent; (11) inner metatarsal tubercles prominent; (12) inner tarsal ridge prominent on distal half to two-thirds of tarsus, and (13) vocal sacs in adult males with wrinkled skin covered by triangular, very dark brown blotches on each side of throat.</p></tp:treatment-sec><tp:treatment-sec sec-type="description" id="SECID0EXZEK"><title>Description of neotype.</title><p>Dubios and Ohler (2000) designated and described the neotype adult male, <abbrev xmlns:xlink="http://www.w3.org/1999/xlink" xlink:title="Field Museum of Natural History" id="ABBRID0E4ZEK" xlink:type="simple">FMNH</abbrev> 256688, from Java, Indonesia (Fig. <xref ref-type="fig" rid="F4">4A–B</xref>; Table <xref ref-type="table" rid="T1">1</xref>). We supplement their description of the neotype, as follows: rather large size, body rather slender; head narrow, slightly longer than wide; snout oval in dorsal view, round in lateral view, projecting beyond lower jaw; nostril dorsolateral, pointed oval, with small lateral flap, closer to tip of snout than eye; canthus indistinct, rounded; loreal region concave and obtuse; eye diameter about 60% snout length; interorbital space flat, less than width of upper eyelid and internarial distance; pineal body visible; tympanum distinct, rounded [oval according to <xref ref-type="bibr" rid="B17">Dubois and Ohler (2000)</xref>], about 90% of eye diameter, not depressed relative to skin of temporal region, tympanic rim weakly elevated relative to tympanum, dorsoposterior margin obscured by supratympanic fold; two vomerine ridges bearing a few small teeth between choanae, obliquely oriented at an angle of 45° to body axis, closer to choanae than to each other; tongue large, cordate, emarginate [based on Ohler and Dubois (2000), not examined by us]; distinct supratympanic fold extending from eye to axilla, not obscuring dorsoposterior margin of tympanum.</p><fig id="F4" position="float" orientation="portrait"><object-id xmlns:xlink="http://www.w3.org/1999/xlink" content-type="doi" xlink:type="simple">10.3897/zookeys.883.37544.figure4</object-id><object-id xmlns:xlink="http://www.w3.org/1999/xlink" content-type="arpha" xlink:type="simple">96F5DE69-DFAA-5BED-95A3-64D1714ED867</object-id><label>Figure 4.</label><caption><p>Adult male neotype of <italic><tp:taxon-name><tp:taxon-name-part taxon-name-part-type="genus" reg="Fejervarya">Fejervarya</tp:taxon-name-part> <tp:taxon-name-part taxon-name-part-type="species" reg="cancrivora">cancrivora</tp:taxon-name-part></tp:taxon-name></italic> (<abbrev xmlns:xlink="http://www.w3.org/1999/xlink" xlink:title="Field Museum of Natural History" id="ABBRID0EA2EK" xlink:type="simple">FMNH</abbrev> 256688) in preservative in <bold>A</bold> dorsal and <bold>B</bold> ventral views.</p></caption><graphic xmlns:xlink="http://www.w3.org/1999/xlink" xlink:href="zookeys-883-119-g004.jpg" position="float" orientation="portrait" xlink:type="simple" id="oo_350458.jpg"><uri content-type="original_file" xlink:type="simple">https://binary.pensoft.net/fig/350458</uri></graphic></fig><p>Forelimbs short, rather stout [rather thin according to <xref ref-type="bibr" rid="B17">Dubois and Ohler (2000)</xref>], slightly longer than hand; fingers rather long, thin; tip of fingers slightly rounded and swollen [pointed according to <xref ref-type="bibr" rid="B17">Dubois and Ohler (2000)</xref>], but not expanded into discs; relative length of fingers II &lt; IV &lt; I &lt; III; fingers II and III with dermal fringe; webbing on fingers absent; subarticular tubercles prominent, rounded; supernumerary tubercles absent; prepollex indistinct, oval; palmar tubercles indistinct.</p><p>Hindlimbs moderately short, robust; tibia longer than thigh, but shorter than distance from base of inner metatarsal tubercle to tip of Toe IV; toes long, thin; tips of toes rounded [pointed according to <xref ref-type="bibr" rid="B17">Dubois and Ohler (2000)</xref>], not expanded into discs; relative length of toes I &lt; II &lt; V &lt; III &lt; IV; webbing moderate, deeply excised between toes, formula I1–11/2 II1–1III1–2IV2–1V, Toe I webbed to base of distal phalanx; preaxial side of Toe II webbed to point between distal subarticular tubercle and distal phalanx, continuing as narrow fringe to base of distal phalanx; postaxial side of Toe II webbed to base of distal phalanx; preaxial side of Toe III webbed to distal subarticular tubercle, continuing as narrow fringe to base of distal phalanx, postaxial side of Toe III webbed to base of distal phalanx; preaxial side of Toe IV wedded to distal subarticular tubercle, continuing as narrow fringe to base of distal phalanx, postaxial side of Toe IV webbed to distal subarticular tubercle, continuing as narrow fringe to base of distal phalanx, Toe V webbed to base of distal phalanx; dermal flap well developed, extending along postaxial side of Toe V from level of inner metatarsal tubercles to distal phalanx; subarticular tubercles prominent; inner metatarsal tubercle prominent, oval, less than length of Toe I; distinct dermal ridge extending along inner metatarsal tubercle to distal phalanx of Toe I; distinct inner tarsal ridge on distal two-third of tarsus (Fig. <xref ref-type="fig" rid="F5">5A</xref>); outer metatarsal tubercles absent; supernumerary tubercles absent; tarsal tubercle absent.</p><fig id="F5" position="float" orientation="portrait"><object-id xmlns:xlink="http://www.w3.org/1999/xlink" content-type="doi" xlink:type="simple">10.3897/zookeys.883.37544.figure5</object-id><object-id xmlns:xlink="http://www.w3.org/1999/xlink" content-type="arpha" xlink:type="simple">7D3E9EED-3219-5535-862A-D0F065EEC775</object-id><label>Figure 5.</label><caption><p>Plantar and metatarsal views of <bold>A</bold> adult male neotype of <italic><tp:taxon-name><tp:taxon-name-part taxon-name-part-type="genus" reg="Fejervarya">Fejervarya</tp:taxon-name-part> <tp:taxon-name-part taxon-name-part-type="species" reg="cancrivora">cancrivora</tp:taxon-name-part></tp:taxon-name></italic> (<abbrev xmlns:xlink="http://www.w3.org/1999/xlink" xlink:title="Field Museum of Natural History" id="ABBRID0EW3EK" xlink:type="simple">FMNH</abbrev> 256688) <bold>B</bold> adult male <italic><tp:taxon-name><tp:taxon-name-part taxon-name-part-type="genus" reg="Fejervarya">F.</tp:taxon-name-part> <tp:taxon-name-part taxon-name-part-type="species" reg="cancrivora">cancrivora</tp:taxon-name-part></tp:taxon-name></italic> (<abbrev xmlns:xlink="http://www.w3.org/1999/xlink" content-type="institution" xlink:title="Zoological Museum, Kasetsart University, Bangkok, Thailand" id="ABBRID0EH4EK" xlink:type="simple">ZMKU</abbrev> AM 01426) from Khuan Khanun District, Phatthalung Province, Thailand <bold>C</bold> adult female holotype of <italic><tp:taxon-name><tp:taxon-name-part taxon-name-part-type="genus" reg="Fejervarya">F.</tp:taxon-name-part> <tp:taxon-name-part taxon-name-part-type="species" reg="moodiei">moodiei</tp:taxon-name-part></tp:taxon-name></italic> holotype (<abbrev xmlns:xlink="http://www.w3.org/1999/xlink" xlink:title="Carnegie Museum of Natural History" id="ABBRID0EZ4EK" xlink:type="simple">CM</abbrev> 3724), and <bold>D</bold> adult male <italic><tp:taxon-name><tp:taxon-name-part taxon-name-part-type="genus" reg="Fejervarya">F.</tp:taxon-name-part> <tp:taxon-name-part taxon-name-part-type="species" reg="moodiei">moodiei</tp:taxon-name-part></tp:taxon-name></italic> (<abbrev xmlns:xlink="http://www.w3.org/1999/xlink" content-type="institution" xlink:title="Zoological Museum, Kasetsart University, Bangkok, Thailand" id="ABBRID0EK5EK" xlink:type="simple">ZMKU</abbrev> AM 10390) from Mueang Phang-nga District, Phang-nga Province, Thailand. The inner metatarsal ridge on the tarsus of <italic><tp:taxon-name><tp:taxon-name-part taxon-name-part-type="genus" reg="Fejervarya">F.</tp:taxon-name-part> <tp:taxon-name-part taxon-name-part-type="species" reg="cancrivora">cancrivora</tp:taxon-name-part></tp:taxon-name></italic> is indicated with an arrow.</p></caption><graphic xmlns:xlink="http://www.w3.org/1999/xlink" xlink:href="zookeys-883-119-g005.jpg" position="float" orientation="portrait" xlink:type="simple" id="oo_350459.jpg"><uri content-type="original_file" xlink:type="simple">https://binary.pensoft.net/fig/350459</uri></graphic></fig><p>Skin on snout and interorbital region shagreen; skin on eyelid with glandular warts and spinules; skin on dorsum with irregular skin folds, with intervening glandular warts and spinules; dorsolateral fold extending posteriorly to two-thirds length of dorsum; skin on side of head with small spinules; skin on flank with glandular warts; skin on cloacal region with dense glandular warts; skin on forelimbs, thigh, tibia and tarsus with glandular warts and spinules; skin on ventral surfaces smooth, except dense, fine spinules on chin. Nuptial pad with small translucent spinules on dorsal and medial surface of Finger I from base of distal phalanx to slightly over the base of prepollax; vocal sac present on both sides of throat, with wrinkled skin covered by triangular dark brown blotches. Fejervaryan lines absent.</p></tp:treatment-sec><tp:treatment-sec sec-type="Coloration of neotype in preservative" id="SECID0EA6EK"><title>Coloration of neotype in preservative.</title><p>Dorsum and side of head medium brown with indistinct dark brown markings; dark brown band between outer margins of upper eyelids; tympanum brown with inferior half more translucent, lighter in coloration than head; flank creamy white with dark brown marbling; three wide dark brown vertical spots on upper lips; wide light brown mid-dorsal stripe continuous from tip of snout to vent; dorsal surfaces of forelimbs, thigh, tibia, and foot brown with dark brown transverse spots; posterior surface of thighs with irregular pattern of dark brown marbling on white background; chin mottled dark brown, throat with triangular dark brown blotches on each side; chest, belly and ventral surfaces of hindlimbs creamy white with indistinct dark brown mottling; ventral surfaces of forelimbs creamy white; ventral surfaces of hand and foot brown; lower lip creamy white with dark brown spots.</p></tp:treatment-sec><tp:treatment-sec sec-type="Coloration of referred Thai specimen in life" id="SECID0EF6EK"><title>Coloration of referred Thai specimen in life.</title><p>Adult male <abbrev xmlns:xlink="http://www.w3.org/1999/xlink" content-type="institution" xlink:title="Zoological Museum, Kasetsart University, Bangkok, Thailand" id="ABBRID0EL6EK" xlink:type="simple">ZMKU</abbrev> AM 01426 (Fig. <xref ref-type="fig" rid="F6">6A–E</xref>) from Khuan Khanun District, Phatthalung Province, Thailand. <abbrev xmlns:xlink="http://www.w3.org/1999/xlink" xlink:title="snout-vent length" id="ABBRID0EU6EK" xlink:type="simple">SVL</abbrev> 60.3 mm. Dorsum dark brown with indistinct darker markings, side of head lighter brown; dark brown band between outer margins of upper eyelids; lower half of tympanum with brown blotches; dark brown streak on canthus rostralis from tip of snout to eye; dark brown streak from eye along supratympanic fold to posterior rim of tympanum; flank creamy white with dark brown marbling; three wide dark brown spots on upper lips; a wide beige mid-dorsal stripe continuous from tip of snout to vent; dorsal surfaces of forelimb, thigh, tibia, and foot dark brown with darker transverse spots; posterior part of thigh with irregular pattern of dark brown marbling on light brown background; chin and chest creamy white with dark brown mottling; throat with triangular dark brown blotches on each side; ventral surfaces of forelimbs and belly creamy white; ventral surfaces of hindlimbs creamy white with dark brown mottling; ventral surfaces of hand and foot brown; lower lip creamy white with dark brown spots.</p><fig id="F6" position="float" orientation="portrait"><object-id xmlns:xlink="http://www.w3.org/1999/xlink" content-type="doi" xlink:type="simple">10.3897/zookeys.883.37544.figure6</object-id><object-id xmlns:xlink="http://www.w3.org/1999/xlink" content-type="arpha" xlink:type="simple">2F76C39C-8A4B-5ED9-90B5-C2F78AF1E3C8</object-id><label>Figure 6.</label><caption><p>Adult male <italic><tp:taxon-name><tp:taxon-name-part taxon-name-part-type="genus" reg="Fejervarya">Fejervarya</tp:taxon-name-part> <tp:taxon-name-part taxon-name-part-type="species" reg="cancrivora">cancrivora</tp:taxon-name-part></tp:taxon-name></italic> (<abbrev xmlns:xlink="http://www.w3.org/1999/xlink" content-type="institution" xlink:title="Zoological Museum, Kasetsart University, Bangkok, Thailand" id="ABBRID0ELAFK" xlink:type="simple">ZMKU</abbrev> AM 01426) from Khuan Khanun District, Phatthalung Province, Thailand (<abbrev xmlns:xlink="http://www.w3.org/1999/xlink" xlink:title="snout-vent length" id="ABBRID0EQAFK" xlink:type="simple">SVL</abbrev> = 66. 9 mm) immediately prior to preservation in <bold>A</bold> right lateral <bold>B</bold> dorsal <bold>C</bold> ventral <bold>D</bold> right palmar, and <bold>E</bold> right plantar views. Photographs by Attapol Rujirawan.</p></caption><graphic xmlns:xlink="http://www.w3.org/1999/xlink" xlink:href="zookeys-883-119-g006.jpg" position="float" orientation="portrait" xlink:type="simple" id="oo_350460.jpg"><uri content-type="original_file" xlink:type="simple">https://binary.pensoft.net/fig/350460</uri></graphic></fig></tp:treatment-sec><tp:treatment-sec sec-type="variation" id="SECID0EDBFK"><title>Variations.</title><p>Females are distinctly larger in size (Table <xref ref-type="table" rid="T4">4</xref>; Appendix <xref ref-type="app" rid="app3">3</xref>), lack nuptial pads and vocal sacs, and have fewer spinules and glandular warts on dorsum and flanks than males. Two male specimens (<abbrev xmlns:xlink="http://www.w3.org/1999/xlink" content-type="institution" xlink:title="Zoological Museum, Kasetsart University, Bangkok, Thailand" id="ABBRID0ERBFK" xlink:type="simple">ZMKU</abbrev> AM 01511 from Nakhon Si Thammarat Province, Thailand and <abbrev xmlns:xlink="http://www.w3.org/1999/xlink" xlink:title="Chicago Natural History Museum" id="ABBRID0EWBFK" xlink:type="simple">CNHM</abbrev> 131100 from Java, Indonesia) have nuptial pads extending to the base of prepollax. Most male specimens have dense fine spinules over the entire surface of the chest, belly, and ventrolateral surface.</p><p>The examined male and female specimens closely resemble the neotype in morphology, with most observed variation pertaining to coloration. Dorsal coloration in preservative varied from medium to very dark brown with darker markings. Markings or spots on dorsum, and transverse spots on dorsal surface of forelimbs and hindlimbs fainter than neotype in some individuals. Flank pale brown with dark brown marbling in some individuals. Ventral coloration pale brown in some individuals, with dark mottling on chin and chest. Ventral surface of hand pale brown or creamy white in some individuals. Dorsal vertebral stripe present (<italic>n</italic> = 18, 41%) or absent (<italic>n</italic> = 26, 59%). Two specimens from Nakhon Si Thammarat Province, Thailand (<abbrev xmlns:xlink="http://www.w3.org/1999/xlink" content-type="institution" xlink:title="Zoological Museum, Kasetsart University, Bangkok, Thailand" id="ABBRID0EACFK" xlink:type="simple">ZMKU</abbrev> AM 01509 and <abbrev xmlns:xlink="http://www.w3.org/1999/xlink" content-type="institution" xlink:title="Zoological Museum, Kasetsart University, Bangkok, Thailand" id="ABBRID0EFCFK" xlink:type="simple">ZMKU</abbrev> AM 01513), have a narrow light brown stripe on tibia. Pineal body not visible in one male specimen from Pattani Province, Thailand (<abbrev xmlns:xlink="http://www.w3.org/1999/xlink" xlink:title="Thailand Natural History Museum" id="ABBRID0EKCFK" xlink:type="simple">THNHM</abbrev> 21248).</p></tp:treatment-sec><tp:treatment-sec sec-type="distribution" id="SECID0EOCFK"><title>Distribution.</title><p>Based on a combination of the morphological and genetic studies of <italic><tp:taxon-name><tp:taxon-name-part taxon-name-part-type="genus" reg="Fejervarya">F.</tp:taxon-name-part> <tp:taxon-name-part taxon-name-part-type="species" reg="cancrivora">cancrivora</tp:taxon-name-part></tp:taxon-name></italic> large type (<xref ref-type="bibr" rid="B38">Kurniawan et al. 2010</xref>; <xref ref-type="bibr" rid="B36">2011</xref>; <xref ref-type="bibr" rid="B37">2014</xref>), the reported distribution of <italic><tp:taxon-name><tp:taxon-name-part taxon-name-part-type="genus" reg="Fejervarya">F.</tp:taxon-name-part> <tp:taxon-name-part taxon-name-part-type="species" reg="raja">raja</tp:taxon-name-part></tp:taxon-name></italic> (Chan-ard 2013; <xref ref-type="bibr" rid="B11">Chuaynkern, and Chuaynkern 2012</xref>), and localities of specimens examined in this study, <italic><tp:taxon-name><tp:taxon-name-part taxon-name-part-type="genus" reg="Fejervarya">F.</tp:taxon-name-part> <tp:taxon-name-part taxon-name-part-type="species" reg="cancrivora">cancrivora</tp:taxon-name-part></tp:taxon-name></italic> is distributed from south of the Isthmus of Kra in Thailand, West Malaysia, Kalimantan (Borneo), Sumatra, West and Central Java, and Bali in Indonesia, with introduced populations in Papua New Guinea and Guam (<xref ref-type="bibr" rid="B13">Christy et al. 2007</xref>; Frost, 2019). In Thailand, <italic><tp:taxon-name><tp:taxon-name-part taxon-name-part-type="genus" reg="Fejervarya">F.</tp:taxon-name-part> <tp:taxon-name-part taxon-name-part-type="species" reg="cancrivora">cancrivora</tp:taxon-name-part></tp:taxon-name></italic> was confirmed to occur at Phatthalung, Nakhon Si Thammarat, Pattani, Songkhla, and Narathiwat Province (Fig. <xref ref-type="fig" rid="F1">1</xref>; Table <xref ref-type="table" rid="T1">1</xref>).</p></tp:treatment-sec><tp:treatment-sec sec-type="habitat" id="SECID0E3EFK"><title>Habitat, ecology and natural history.</title><p>Specimens were collected in Thailand (Khuan Khanun District, Phatthalung Province and Pak Panang District, Nakhon Si Thammarat Province) at night (1900–2200 h) following light rain during May and October 2016. At Khuan Khanun, frogs were sampled in grasslands, rice paddy fields near standing or slow flowing ditches, and ponds at 1–24 m elevation (Fig. <xref ref-type="fig" rid="F7">7A</xref>). These were found sitting on the ground near water bodies, or hiding within grass or in mud cracks in the ground, and jumped to water bodies when disturbed. Other anuran species found in syntopy at this locality included <italic><tp:taxon-name><tp:taxon-name-part taxon-name-part-type="genus" reg="Duttaphrynus">Duttaphrynus</tp:taxon-name-part> <tp:taxon-name-part taxon-name-part-type="species" reg="melanostictus">melanostictus</tp:taxon-name-part></tp:taxon-name></italic> (Schneider, 1799), <italic><tp:taxon-name><tp:taxon-name-part taxon-name-part-type="genus" reg="Fejervarya">F.</tp:taxon-name-part> <tp:taxon-name-part taxon-name-part-type="species" reg="limnocharis">limnocharis</tp:taxon-name-part></tp:taxon-name></italic>, <italic><tp:taxon-name><tp:taxon-name-part taxon-name-part-type="genus" reg="Hoplobatrachus">Hoplobatrachus</tp:taxon-name-part> <tp:taxon-name-part taxon-name-part-type="species" reg="rugulosus">rugulosus</tp:taxon-name-part></tp:taxon-name></italic> (Wiegmann, 1834), <italic><tp:taxon-name><tp:taxon-name-part taxon-name-part-type="genus" reg="Hylarana">Hylarana</tp:taxon-name-part> <tp:taxon-name-part taxon-name-part-type="species" reg="erythraea">erythraea</tp:taxon-name-part></tp:taxon-name></italic> (Schlegel, 1837), <italic><tp:taxon-name><tp:taxon-name-part taxon-name-part-type="genus" reg="Polypedates">Polypedates</tp:taxon-name-part> <tp:taxon-name-part taxon-name-part-type="species" reg="leucomystax">leucomystax</tp:taxon-name-part></tp:taxon-name></italic> (Gravenhorst, 1829) and <italic><tp:taxon-name><tp:taxon-name-part taxon-name-part-type="genus" reg="Microhyla">Microhyla</tp:taxon-name-part> <tp:taxon-name-part taxon-name-part-type="species" reg="butleri">butleri</tp:taxon-name-part></tp:taxon-name></italic> Boulenger, 1900. At Pak Phanang District, frogs were collected at night (1900–2100 h) after heavy rain in November 2017. These were found on the bank or in the water of brackish shrimp ponds near the Pak Phanang River at 0 m asl (Fig. <xref ref-type="fig" rid="F7">7B</xref>). No other anuran species were found in syntopy at this locality, although <italic><tp:taxon-name><tp:taxon-name-part taxon-name-part-type="genus" reg="Fejervarya">F.</tp:taxon-name-part> <tp:taxon-name-part taxon-name-part-type="species" reg="moodiei">moodiei</tp:taxon-name-part></tp:taxon-name></italic> was sampled at a site approximately 4.5 air-km, or 5.2 km following the river course, upriver (below).</p><fig id="F7" position="float" orientation="portrait"><object-id xmlns:xlink="http://www.w3.org/1999/xlink" content-type="doi" xlink:type="simple">10.3897/zookeys.883.37544.figure7</object-id><object-id xmlns:xlink="http://www.w3.org/1999/xlink" content-type="arpha" xlink:type="simple">E648165D-5631-5EFF-928A-54D369704F5D</object-id><label>Figure 7.</label><caption><p>Exemplar habitats in Thailand of <bold>A</bold><italic><tp:taxon-name><tp:taxon-name-part taxon-name-part-type="genus" reg="Fejervarya">Fejervarya</tp:taxon-name-part> <tp:taxon-name-part taxon-name-part-type="species" reg="cancrivora">cancrivora</tp:taxon-name-part></tp:taxon-name></italic> at a wetland in Khuan Khanun District, Patthalung Province <bold>B</bold><italic><tp:taxon-name><tp:taxon-name-part taxon-name-part-type="genus" reg="Fejervarya">F.</tp:taxon-name-part> <tp:taxon-name-part taxon-name-part-type="species" reg="cancrivora">cancrivora</tp:taxon-name-part></tp:taxon-name></italic> at a brackish shrimp pond near Pak Phanang river, Pak Phanang District, Nakhon Si Thammarat Province <bold>C</bold><italic><tp:taxon-name><tp:taxon-name-part taxon-name-part-type="genus" reg="Fejervarya">F.</tp:taxon-name-part> <tp:taxon-name-part taxon-name-part-type="species" reg="moodiei">moodiei</tp:taxon-name-part></tp:taxon-name></italic> at mangrove forest in Thai Mueang Distrinct, Phang-nga Province, and <bold>D</bold><italic><tp:taxon-name><tp:taxon-name-part taxon-name-part-type="genus" reg="Fejervarya">F.</tp:taxon-name-part> <tp:taxon-name-part taxon-name-part-type="species" reg="moodiei">moodiei</tp:taxon-name-part></tp:taxon-name></italic> at brackish fish ponds near mangroves at the mouth of the Prasae River, Kleang District, Rayong Province. Photograph <bold>A</bold> by Attapol Rujirawan.</p></caption><graphic xmlns:xlink="http://www.w3.org/1999/xlink" xlink:href="zookeys-883-119-g007.jpg" position="float" orientation="portrait" xlink:type="simple" id="oo_350461.jpg"><uri content-type="original_file" xlink:type="simple">https://binary.pensoft.net/fig/350461</uri></graphic></fig></tp:treatment-sec><tp:treatment-sec><!--Section generated to contain objects referenced in tp:taxon-treatment.--><table-wrap id="T4" position="float" orientation="portrait"><label>Table 4.</label><caption><p>Comparisons of body sizes of <italic><tp:taxon-name><tp:taxon-name-part taxon-name-part-type="genus" reg="Fejervarya">Fejervarya</tp:taxon-name-part> <tp:taxon-name-part taxon-name-part-type="species" reg="cancrivora">cancrivora</tp:taxon-name-part></tp:taxon-name></italic> and <italic><tp:taxon-name><tp:taxon-name-part taxon-name-part-type="genus" reg="Fejervarya">F.</tp:taxon-name-part> <tp:taxon-name-part taxon-name-part-type="species" reg="moodiei">moodiei</tp:taxon-name-part></tp:taxon-name></italic>. Data are given as mean and standard deviation, followed by range in parentheses. Key: <sup>a</sup> tested by Mann-Whitney U test, <sup>*</sup> significance level at <italic>p</italic> &lt; 0.05.</p></caption><table id="TID0EKNCK" rules="all"><tbody><tr><th rowspan="3" colspan="1">Characters</th><th rowspan="1" colspan="4">Males</th><th rowspan="1" colspan="4">Females</th></tr><tr><th rowspan="1" colspan="1">
                <italic><tp:taxon-name><tp:taxon-name-part taxon-name-part-type="genus" reg="Fejervarya">F.</tp:taxon-name-part> <tp:taxon-name-part taxon-name-part-type="species" reg="cancrivora">cancrivora</tp:taxon-name-part></tp:taxon-name></italic>
              </th><th rowspan="1" colspan="1">
                <italic><tp:taxon-name><tp:taxon-name-part taxon-name-part-type="genus" reg="Fejervarya">F.</tp:taxon-name-part> <tp:taxon-name-part taxon-name-part-type="species" reg="moodiei">moodiei</tp:taxon-name-part></tp:taxon-name></italic>
              </th><th rowspan="2" colspan="1"><italic>t</italic>-test</th><th rowspan="2" colspan="1">
                <italic>p</italic>
              </th><th rowspan="1" colspan="1">
                <italic><tp:taxon-name><tp:taxon-name-part taxon-name-part-type="genus" reg="Fejervarya">F.</tp:taxon-name-part> <tp:taxon-name-part taxon-name-part-type="species" reg="cancrivora">cancrivora</tp:taxon-name-part></tp:taxon-name></italic>
              </th><th rowspan="1" colspan="1">
                <italic><tp:taxon-name><tp:taxon-name-part taxon-name-part-type="genus" reg="Fejervarya">F.</tp:taxon-name-part> <tp:taxon-name-part taxon-name-part-type="species" reg="moodiei">moodiei</tp:taxon-name-part></tp:taxon-name></italic>
              </th><th rowspan="2" colspan="1"><italic>t</italic>-test</th><th rowspan="2" colspan="1">
                <italic>p</italic>
              </th></tr><tr><th rowspan="1" colspan="1"><italic>n</italic> = 31</th><th rowspan="1" colspan="1"><italic>n</italic> = 30</th><th rowspan="1" colspan="1"><italic>n</italic> = 14</th><th rowspan="1" colspan="1"><italic>n</italic> = 33</th></tr><tr><td rowspan="2" colspan="1">
                <abbrev xmlns:xlink="http://www.w3.org/1999/xlink" xlink:title="snout-vent length" id="ABBRID0EDZCK" xlink:type="simple">SVL</abbrev>
              </td><td rowspan="1" colspan="1">71.3 ± 5.6</td><td rowspan="1" colspan="1">51.4 ± 5.4</td><td rowspan="2" colspan="1">-13.826</td><td rowspan="2" colspan="1">&lt; 0.0001*</td><td rowspan="1" colspan="1">94.2 ± 6.5</td><td rowspan="1" colspan="1">69.0 ± 10.1</td><td rowspan="2" colspan="1">0<sup>a</sup></td><td rowspan="2" colspan="1">&lt; 0.0001*</td></tr><tr><td rowspan="1" colspan="1">(60.2–79.8)</td><td rowspan="1" colspan="1">(42.7–62.7)</td><td rowspan="1" colspan="1">(85.1–107.1)</td><td rowspan="1" colspan="1">(50.0–81.8)</td></tr><tr><td rowspan="2" colspan="1">rHL</td><td rowspan="1" colspan="1">40.8 ± 1.8</td><td rowspan="1" colspan="1">39.9 ± 1.7</td><td rowspan="2" colspan="1">340<sup>a</sup></td><td rowspan="2" colspan="1">0.0692</td><td rowspan="1" colspan="1">39.6 ± 2.4</td><td rowspan="1" colspan="1">39.4 ± 1.7</td><td rowspan="2" colspan="1">201.5<sup>a</sup></td><td rowspan="2" colspan="1">0.4953</td></tr><tr><td rowspan="1" colspan="1">(36.7– 43.5)</td><td rowspan="1" colspan="1">(37.2– 44.5)</td><td rowspan="1" colspan="1">(35.2–42.9)</td><td rowspan="1" colspan="1">(35.9–42.2)</td></tr><tr><td rowspan="2" colspan="1">rHW</td><td rowspan="1" colspan="1">37.1 ± 1.8</td><td rowspan="1" colspan="1">34.6 ± 1.1</td><td rowspan="2" colspan="1">-6.553</td><td rowspan="2" colspan="1">&lt; 0.0001*</td><td rowspan="1" colspan="1">38.2 ± 1.6</td><td rowspan="1" colspan="1">35.6 ± 1.9</td><td rowspan="2" colspan="1">65.5<sup>a</sup></td><td rowspan="2" colspan="1">0.0001*</td></tr><tr><td rowspan="1" colspan="1">(32.5–40.6)</td><td rowspan="1" colspan="1">(32.4–37.1)</td><td rowspan="1" colspan="1">(35.0–41.0)</td><td rowspan="1" colspan="1">(32.5–38.7)</td></tr><tr><td rowspan="2" colspan="1">rSTL</td><td rowspan="1" colspan="1">30.3 ± 1.2</td><td rowspan="1" colspan="1">30.1 ± 1.0</td><td rowspan="2" colspan="1">414.500<sup>a</sup></td><td rowspan="1" colspan="1">0.4609</td><td rowspan="1" colspan="1">29.9 ± 1.1</td><td rowspan="1" colspan="1">29.3 ± 1.0</td><td rowspan="2" colspan="1">-1.867</td><td rowspan="2" colspan="1">0.0684</td></tr><tr><td rowspan="1" colspan="1">(27.5–32.1)</td><td rowspan="1" colspan="1">(28.5–32.0)</td><td rowspan="1" colspan="1"/><td rowspan="1" colspan="1">(27.9–31.6)</td><td rowspan="1" colspan="1">(27.6–31.3)</td></tr><tr><td rowspan="2" colspan="1">rNS</td><td rowspan="1" colspan="1">7.2 ± 0.6</td><td rowspan="1" colspan="1">7.4 ± 0.5</td><td rowspan="2" colspan="1">1.473</td><td rowspan="1" colspan="1">0.1460</td><td rowspan="1" colspan="1">7.3 ± 0.8</td><td rowspan="1" colspan="1">7.1 ± 0.6</td><td rowspan="2" colspan="1">177<sup>a</sup></td><td rowspan="2" colspan="1">0.2115</td></tr><tr><td rowspan="1" colspan="1">(5.9–8.5)</td><td rowspan="1" colspan="1">(6.1– 8.8)</td><td rowspan="1" colspan="1"/><td rowspan="1" colspan="1">(5.4–8.2)</td><td rowspan="1" colspan="1">(6.1–8.5)</td></tr><tr><td rowspan="2" colspan="1">rSL</td><td rowspan="1" colspan="1">17.0 ± 1.0</td><td rowspan="1" colspan="1">16.4 ± 0.7</td><td rowspan="2" colspan="1">262.500<sup>a</sup></td><td rowspan="1" colspan="1">0.0033*</td><td rowspan="1" colspan="1">17.2 ± 0.9</td><td rowspan="1" colspan="1">16.1 ± 0.8</td><td rowspan="2" colspan="1">88<sup>a</sup></td><td rowspan="2" colspan="1">0.0008*</td></tr><tr><td rowspan="1" colspan="1">(14.7–18.2)</td><td rowspan="1" colspan="1">(15.2–17.9)</td><td rowspan="1" colspan="1"/><td rowspan="1" colspan="1">(15.2–18.3)</td><td rowspan="1" colspan="1">(14.6–17.9)</td></tr><tr><td rowspan="2" colspan="1">rNTL</td><td rowspan="1" colspan="1">23.28 ± 0.9</td><td rowspan="1" colspan="1">23.4 ± 1.1</td><td rowspan="2" colspan="1">0.402</td><td rowspan="1" colspan="1">0.6893</td><td rowspan="1" colspan="1">23.0 ± 0.7</td><td rowspan="1" colspan="1">22.7 ± 0.9</td><td rowspan="2" colspan="1">-0.783</td><td rowspan="2" colspan="1">0.4375</td></tr><tr><td rowspan="1" colspan="1">(21.6–25.3)</td><td rowspan="1" colspan="1">(21.5–25.8)</td><td rowspan="1" colspan="1"/><td rowspan="1" colspan="1">(21.8 – 24.0)</td><td rowspan="1" colspan="1">(21.2–24.4)</td></tr><tr><td rowspan="2" colspan="1">rEN</td><td rowspan="1" colspan="1">9.5 ± 0.5</td><td rowspan="1" colspan="1">8.8 ± 0.8</td><td rowspan="2" colspan="1">-3.759</td><td rowspan="1" colspan="1">0.0004*</td><td rowspan="1" colspan="1">9.5 ± 0.4</td><td rowspan="1" colspan="1">8.8 ± 0.7</td><td rowspan="2" colspan="1">95<sup>a</sup></td><td rowspan="2" colspan="1">0.0015*</td></tr><tr><td rowspan="1" colspan="1">(8.4–10.7)</td><td rowspan="1" colspan="1">(7.4 – 11.3)</td><td rowspan="1" colspan="1"/><td rowspan="1" colspan="1">(8.5–10.1)</td><td rowspan="1" colspan="1">(7.5–10.1)</td></tr><tr><td rowspan="2" colspan="1">rTEL</td><td rowspan="1" colspan="1">3.83 ± 0.64</td><td rowspan="1" colspan="1">3.23 ± 0.62</td><td rowspan="2" colspan="1">-3.840</td><td rowspan="1" colspan="1">0.0003*</td><td rowspan="1" colspan="1">4.83 ± 0.64</td><td rowspan="1" colspan="1">4.28 ± 0.83</td><td rowspan="2" colspan="1">-2.295</td><td rowspan="2" colspan="1">0.0265*</td></tr><tr><td rowspan="1" colspan="1">(2.73 – 5.21)</td><td rowspan="1" colspan="1">(2.40 – 5.05)</td><td rowspan="1" colspan="1"/><td rowspan="1" colspan="1">(4.06 – 6.32)</td><td rowspan="1" colspan="1">(2.76 – 5.98)</td></tr><tr><td rowspan="2" colspan="1">rTD</td><td rowspan="1" colspan="1">7.2 ± 0.5</td><td rowspan="1" colspan="1">7.9 ± 0.6</td><td rowspan="2" colspan="1">4.840</td><td rowspan="2" colspan="1">&lt; 0.0001*</td><td rowspan="1" colspan="1">6.9 ± 0.4</td><td rowspan="1" colspan="1">7.1 ± 0.6</td><td rowspan="2" colspan="1">1.020</td><td rowspan="2" colspan="1">0.3131</td></tr><tr><td rowspan="1" colspan="1">(6.4–8.0)</td><td rowspan="1" colspan="1">(6.8– 9.3)</td><td rowspan="1" colspan="1">(6.2–7.9)</td><td rowspan="1" colspan="1">(5.7– 8.0)</td></tr><tr><td rowspan="2" colspan="1">rIN</td><td rowspan="1" colspan="1">4.9 ± 0.4</td><td rowspan="1" colspan="1">4.9 ± 0.6</td><td rowspan="2" colspan="1">371<sup>a</sup></td><td rowspan="2" colspan="1">0.1750</td><td rowspan="1" colspan="1">4.9 ± 0.4</td><td rowspan="1" colspan="1">4.6 ± 0.4</td><td rowspan="2" colspan="1">-2.270</td><td rowspan="2" colspan="1">0.0281*</td></tr><tr><td rowspan="1" colspan="1">(4.17 – 5.62)</td><td rowspan="1" colspan="1">(3.8–6.2)</td><td rowspan="1" colspan="1">(4.3–6.0)</td><td rowspan="1" colspan="1">(3.8–5.5)</td></tr><tr><td rowspan="2" colspan="1">rEL</td><td rowspan="1" colspan="1">9.8 ± 0.7</td><td rowspan="1" colspan="1">11.5 ± 1.1</td><td rowspan="2" colspan="1">7.026</td><td rowspan="2" colspan="1">&lt; 0.0001*</td><td rowspan="1" colspan="1">8.9 ± 0.9</td><td rowspan="1" colspan="1">10.1 ± 1.0</td><td rowspan="2" colspan="1">3.850</td><td rowspan="2" colspan="1">0.0004*</td></tr><tr><td rowspan="1" colspan="1">(8.1–11.2)</td><td rowspan="1" colspan="1">(9.2–13.4)</td><td rowspan="1" colspan="1">(7.5–10.3)</td><td rowspan="1" colspan="1">(8.3–12.4)</td></tr><tr><td rowspan="2" colspan="1">rIOD</td><td rowspan="1" colspan="1">4.8 ± 0.6</td><td rowspan="1" colspan="1">6.2 ± 0.7</td><td rowspan="2" colspan="1">7.902</td><td rowspan="2" colspan="1">&lt; 0.0001*</td><td rowspan="1" colspan="1">5.0 ± 0.4</td><td rowspan="1" colspan="1">5.6 ± 0.7</td><td rowspan="2" colspan="1">3.158</td><td rowspan="2" colspan="1">0.0028*</td></tr><tr><td rowspan="1" colspan="1">(3.7 – 5.9)</td><td rowspan="1" colspan="1">(4.6– 8.2)</td><td rowspan="1" colspan="1">(4.1–5.51)</td><td rowspan="1" colspan="1">(4.1–7.5)</td></tr><tr><td rowspan="2" colspan="1">rUEW</td><td rowspan="1" colspan="1">8.3 ± 0.7</td><td rowspan="1" colspan="1">8.2 ± 0.6</td><td rowspan="2" colspan="1">-0.270</td><td rowspan="2" colspan="1">0.7882</td><td rowspan="1" colspan="1">8.0 ± 0.8</td><td rowspan="1" colspan="1">7.9 ± 0.7</td><td rowspan="2" colspan="1">-0.140</td><td rowspan="2" colspan="1">0.8895</td></tr><tr><td rowspan="1" colspan="1">(6.8–9.6)</td><td rowspan="1" colspan="1">(7.1–9.5)</td><td rowspan="1" colspan="1">(6.4–9.4)</td><td rowspan="1" colspan="1">(6.3–9.2)</td></tr><tr><td rowspan="2" colspan="1">rHAL</td><td rowspan="1" colspan="1">24.6 ± 0.9</td><td rowspan="1" colspan="1">24.7 ± 1.1</td><td rowspan="2" colspan="1">0.081</td><td rowspan="2" colspan="1">0.9359</td><td rowspan="1" colspan="1">23.9 ± 1.2</td><td rowspan="1" colspan="1">24.0 ± 1.5</td><td rowspan="2" colspan="1">218<sup>a</sup></td><td rowspan="2" colspan="1">0.7692</td></tr><tr><td rowspan="1" colspan="1">(23.2–26.3)</td><td rowspan="1" colspan="1">(21.3–26.8)</td><td rowspan="1" colspan="1">(21.2–25.6)</td><td rowspan="1" colspan="1">(21.3–27.45)</td></tr><tr><td rowspan="2" colspan="1">rFAL</td><td rowspan="1" colspan="1">19.3 ± 0.9</td><td rowspan="1" colspan="1">19.8 ± 1.2</td><td rowspan="2" colspan="1">1.609</td><td rowspan="2" colspan="1">0.1130</td><td rowspan="1" colspan="1">18.7 ± 0.8</td><td rowspan="1" colspan="1">18.8 ± 1.3</td><td rowspan="2" colspan="1">0.084</td><td rowspan="2" colspan="1">0.9335</td></tr><tr><td rowspan="1" colspan="1">(17.6–21.4)</td><td rowspan="1" colspan="1">(17.8– 22.5)</td><td rowspan="1" colspan="1">(17.4–20.0)</td><td rowspan="1" colspan="1">(16.7–21.4)</td></tr><tr><td rowspan="2" colspan="1">rTHIGHL</td><td rowspan="1" colspan="1">47.8 ± 1.93</td><td rowspan="1" colspan="1">45.5 ± 1.9</td><td rowspan="2" colspan="1">178.5<sup>a</sup></td><td rowspan="2" colspan="1">&lt; 0.0001*</td><td rowspan="1" colspan="1">46.0 ± 2.4</td><td rowspan="1" colspan="1">43.6 ± 2.1</td><td rowspan="2" colspan="1">92<sup>a</sup></td><td rowspan="2" colspan="1">0.0012</td></tr><tr><td rowspan="1" colspan="1">(42.1–51.1)</td><td rowspan="1" colspan="1">(42.6–49.3)</td><td rowspan="1" colspan="1">(40.0–48.5)</td><td rowspan="1" colspan="1">(39.9–47.6)</td></tr><tr><td rowspan="2" colspan="1">rTL</td><td rowspan="1" colspan="1">52.0 ± 1.4</td><td rowspan="1" colspan="1">47.6 ± 2.2</td><td rowspan="2" colspan="1">53<sup>a</sup></td><td rowspan="2" colspan="1">&lt; 0.0001*</td><td rowspan="1" colspan="1">50.8 ± 3.0</td><td rowspan="1" colspan="1">46.4 ± 2.3</td><td rowspan="2" colspan="1">62.5<sup>a</sup></td><td rowspan="2" colspan="1">&lt; 0.0001*</td></tr><tr><td rowspan="1" colspan="1">(48.7–55.6)</td><td rowspan="1" colspan="1">(41.0–53.0)</td><td rowspan="1" colspan="1">(42.7–54.13)</td><td rowspan="1" colspan="1">(43.4 – 50.7)</td></tr><tr><td rowspan="2" colspan="1">rFOL</td><td rowspan="1" colspan="1">54.1 ± 2.2</td><td rowspan="1" colspan="1">51.8 ± 3.0</td><td rowspan="2" colspan="1">261.5<sup>a</sup></td><td rowspan="2" colspan="1">0.0027*</td><td rowspan="1" colspan="1">52.1 ± 1.5</td><td rowspan="1" colspan="1">50.8 ± 3.1</td><td rowspan="2" colspan="1">174<sup>a</sup></td><td rowspan="2" colspan="1">0.1842</td></tr><tr><td rowspan="1" colspan="1">(49.8–57.8)</td><td rowspan="1" colspan="1">(43.4–58.3)</td><td rowspan="1" colspan="1">(50.0–55.0)</td><td rowspan="1" colspan="1">(44.1–55.2)</td></tr><tr><td rowspan="2" colspan="1">rTFOL</td><td rowspan="1" colspan="1">79.6 ± 3.3</td><td rowspan="1" colspan="1">75.1 ± 4.0</td><td rowspan="2" colspan="1">162<sup>a</sup></td><td rowspan="2" colspan="1">&lt; 0.0001*</td><td rowspan="1" colspan="1">77.6 ± 4.0</td><td rowspan="1" colspan="1">72.9 ± 4.6</td><td rowspan="2" colspan="1">109.5<sup>a</sup></td><td rowspan="2" colspan="1">0.004616*</td></tr><tr><td rowspan="1" colspan="1">(73.6–86.5)</td><td rowspan="1" colspan="1">(63.6– 81.6)</td><td rowspan="1" colspan="1">(71.4–87.0)</td><td rowspan="1" colspan="1">(66.3–81.2)</td></tr><tr><td rowspan="2" colspan="1">r1FL</td><td rowspan="1" colspan="1">18.9 ± 1.3</td><td rowspan="1" colspan="1">18.2 ± 1.3</td><td rowspan="2" colspan="1">-1.967</td><td rowspan="2" colspan="1">0.0539</td><td rowspan="1" colspan="1">19.0 ± 1.1</td><td rowspan="1" colspan="1">18.9 ± 1.1</td><td rowspan="2" colspan="1">-0.173</td><td rowspan="2" colspan="1">0.8637</td></tr><tr><td rowspan="1" colspan="1">(17.2–21.2)</td><td rowspan="1" colspan="1">(16.2–20.8)</td><td rowspan="1" colspan="1">(16.6–20.6)</td><td rowspan="1" colspan="1">(17.0–21.0)</td></tr><tr><td rowspan="2" colspan="1">rIMTL</td><td rowspan="1" colspan="1">6.0 ± 0.6</td><td rowspan="1" colspan="1">5.8 ± 0.6</td><td rowspan="2" colspan="1">342.5<sup>a</sup></td><td rowspan="2" colspan="1">0.0773</td><td rowspan="1" colspan="1">5.9 ± 0.5</td><td rowspan="1" colspan="1">6.0 ± 0.5</td><td rowspan="2" colspan="1">252<sup>a</sup></td><td rowspan="2" colspan="1">0.6317</td></tr><tr><td rowspan="1" colspan="1">(4.0–6.9)</td><td rowspan="1" colspan="1">(4.2–7.0)</td><td rowspan="1" colspan="1">(4.7–6.5)</td><td rowspan="1" colspan="1">(4.8–6.7)</td></tr><tr><td rowspan="2" colspan="1">rITL</td><td rowspan="1" colspan="1">18.6 ± 1.1</td><td rowspan="1" colspan="1">17.9 ± 1.8</td><td rowspan="2" colspan="1">327.5<sup>a</sup></td><td rowspan="2" colspan="1">0.0469*</td><td rowspan="1" colspan="1">18.4 ± 1.1</td><td rowspan="1" colspan="1">18.1 ± 1.4</td><td rowspan="2" colspan="1">-0.901</td><td rowspan="2" colspan="1">0.3724</td></tr><tr><td rowspan="1" colspan="1">(15.1–20.1)</td><td rowspan="1" colspan="1">(14.8–21.8)</td><td rowspan="1" colspan="1">(15.9–19.8)</td><td rowspan="1" colspan="1">(15.2–20.7)</td></tr><tr><td rowspan="2" colspan="1"><abbrev xmlns:xlink="http://www.w3.org/1999/xlink" xlink:title="head length, from back of mandible to tip of snout" id="ABBRID0EVYDK" xlink:type="simple">HL</abbrev>/<abbrev xmlns:xlink="http://www.w3.org/1999/xlink" xlink:title="head width" id="ABBRID0EZYDK" xlink:type="simple">HW</abbrev></td><td rowspan="1" colspan="1">1.1 ± 0.0</td><td rowspan="1" colspan="1">1.2 ± 0.0</td><td rowspan="2" colspan="1">4.913</td><td rowspan="2" colspan="1">&lt; 0.0001*</td><td rowspan="1" colspan="1">1.0 ± 0.0</td><td rowspan="1" colspan="1">1.1 ± 0.1</td><td rowspan="2" colspan="1">4.462</td><td rowspan="2" colspan="1">&lt; 0.0001*</td></tr><tr><td rowspan="1" colspan="1">(1.0–1.2)</td><td rowspan="1" colspan="1">(1.1–1.2)</td><td rowspan="1" colspan="1">(1.0–1.1)</td><td rowspan="1" colspan="1">(1.0–1.2)</td></tr><tr><td rowspan="2" colspan="1"><abbrev xmlns:xlink="http://www.w3.org/1999/xlink" xlink:title="interorbital distance" id="ABBRID0EG1DK" xlink:type="simple">IOD</abbrev>/<abbrev xmlns:xlink="http://www.w3.org/1999/xlink" xlink:title="head width" id="ABBRID0EK1DK" xlink:type="simple">HW</abbrev></td><td rowspan="1" colspan="1">0.1 ± 0.0</td><td rowspan="1" colspan="1">0.2 ± 0.0</td><td rowspan="2" colspan="1">10.343</td><td rowspan="2" colspan="1">&lt; 0.0001*</td><td rowspan="1" colspan="1">0.1 ± 0.0</td><td rowspan="1" colspan="1">0.2 ± 0.0</td><td rowspan="2" colspan="1">4.619</td><td rowspan="2" colspan="1">&lt; 0.0001*</td></tr><tr><td rowspan="1" colspan="1">(0.1–0.2)</td><td rowspan="1" colspan="1">(0.1–0.2)</td><td rowspan="1" colspan="1">(0.1– 0.2)</td><td rowspan="1" colspan="1">(0.1– 0.2)</td></tr><tr><td rowspan="2" colspan="1"><abbrev xmlns:xlink="http://www.w3.org/1999/xlink" xlink:title="snout length" id="ABBRID0EX2DK" xlink:type="simple">SL</abbrev>/<abbrev xmlns:xlink="http://www.w3.org/1999/xlink" xlink:title="head length, from back of mandible to tip of snout" id="ABBRID0E22DK" xlink:type="simple">HL</abbrev></td><td rowspan="1" colspan="1">0.4 ± 0.0</td><td rowspan="1" colspan="1">0.4 ± 0.0</td><td rowspan="2" colspan="1">-1.448</td><td rowspan="2" colspan="1">0.1529</td><td rowspan="1" colspan="1">0.43 ± 0.0</td><td rowspan="1" colspan="1">0.4 ± 0.0</td><td rowspan="2" colspan="1">-4.426</td><td rowspan="2" colspan="1">&lt; 0.0001*</td></tr><tr><td rowspan="1" colspan="1">(0.4–0.5)</td><td rowspan="1" colspan="1">(0.4–0.5)</td><td rowspan="1" colspan="1">(0.4–0.5)</td><td rowspan="1" colspan="1">(0.4–0.5)</td></tr><tr><td rowspan="2" colspan="1"><abbrev xmlns:xlink="http://www.w3.org/1999/xlink" xlink:title="eye length" id="ABBRID0EI4DK" xlink:type="simple">EL</abbrev>/<abbrev xmlns:xlink="http://www.w3.org/1999/xlink" xlink:title="head length, from back of mandible to tip of snout" id="ABBRID0EM4DK" xlink:type="simple">HL</abbrev></td><td rowspan="1" colspan="1">0.2 ± 0.0</td><td rowspan="1" colspan="1">0.3 ± 0.0</td><td rowspan="2" colspan="1">8.662</td><td rowspan="2" colspan="1">&lt; 0.0001*</td><td rowspan="1" colspan="1">0.2 ± 0.0</td><td rowspan="1" colspan="1">0.3 ± 0.0</td><td rowspan="2" colspan="1">375<sup>a</sup></td><td rowspan="2" colspan="1">0.0008*</td></tr><tr><td rowspan="1" colspan="1">(0.2–0.3)</td><td rowspan="1" colspan="1">(0.2–0.3)</td><td rowspan="1" colspan="1">(0.2–0.3)</td><td rowspan="1" colspan="1">(0.2–0.3)</td></tr><tr><td rowspan="2" colspan="1"><abbrev xmlns:xlink="http://www.w3.org/1999/xlink" xlink:title="nostril-snout length" id="ABBRID0E25DK" xlink:type="simple">NS</abbrev>/<abbrev xmlns:xlink="http://www.w3.org/1999/xlink" xlink:title="v" id="ABBRID0E65DK" xlink:type="simple">EN</abbrev></td><td rowspan="1" colspan="1">0.8 ± 0.1</td><td rowspan="1" colspan="1">0.8 ± 0.1</td><td rowspan="2" colspan="1">4.505</td><td rowspan="2" colspan="1">&lt; 0.0001*</td><td rowspan="1" colspan="1">0.8 ± 0.1</td><td rowspan="1" colspan="1">0.8 ± 0.1</td><td rowspan="2" colspan="1">2.278</td><td rowspan="2" colspan="1">0.0275*</td></tr><tr><td rowspan="1" colspan="1">(0.6–0.9)</td><td rowspan="1" colspan="1">(0.7–1.0)</td><td rowspan="1" colspan="1">(0.6–0.9)</td><td rowspan="1" colspan="1">(0.7–0.9)</td></tr><tr><td rowspan="2" colspan="1"><abbrev xmlns:xlink="http://www.w3.org/1999/xlink" xlink:title="eye length" id="ABBRID0EMAEK" xlink:type="simple">EL</abbrev>/<abbrev xmlns:xlink="http://www.w3.org/1999/xlink" xlink:title="snout length" id="ABBRID0EQAEK" xlink:type="simple">SL</abbrev></td><td rowspan="1" colspan="1">0.6 ± 0.0</td><td rowspan="1" colspan="1">0.7 ± 0.1</td><td rowspan="2" colspan="1">8.775</td><td rowspan="2" colspan="1">&lt; 0.0001*</td><td rowspan="1" colspan="1">0.5 ± 0.1</td><td rowspan="1" colspan="1">0.6 ± 0.1</td><td rowspan="2" colspan="1">5.664</td><td rowspan="2" colspan="1">&lt; 0.0001*</td></tr><tr><td rowspan="1" colspan="1">(0.5–0.7)</td><td rowspan="1" colspan="1">(0.6–0.8)</td><td rowspan="1" colspan="1">(0.5–0.6)</td><td rowspan="1" colspan="1">(0.5–0.8)</td></tr><tr><td rowspan="2" colspan="1"><abbrev xmlns:xlink="http://www.w3.org/1999/xlink" xlink:title="eye length" id="ABBRID0E4BEK" xlink:type="simple">EL</abbrev>/<abbrev xmlns:xlink="http://www.w3.org/1999/xlink" xlink:title="v" id="ABBRID0EBCEK" xlink:type="simple">EN</abbrev></td><td rowspan="1" colspan="1">1.0 ± 0.1</td><td rowspan="1" colspan="1">1.3 ± 0.2</td><td rowspan="2" colspan="1">9.196</td><td rowspan="2" colspan="1">&lt; 0.0001*</td><td rowspan="1" colspan="1">0.9 ± 0.1</td><td rowspan="1" colspan="1">1.1 ± 0.1</td><td rowspan="2" colspan="1">6.303</td><td rowspan="2" colspan="1">&lt; 0.0001*</td></tr><tr><td rowspan="1" colspan="1">(0.9–1.2)</td><td rowspan="1" colspan="1">(1.0–1.6)</td><td rowspan="1" colspan="1">(0.8–1.1)</td><td rowspan="1" colspan="1">(1.0–1.4)</td></tr><tr><td rowspan="2" colspan="1"><abbrev xmlns:xlink="http://www.w3.org/1999/xlink" xlink:title="internarial space" id="ABBRID0EODEK" xlink:type="simple">IN</abbrev>/<abbrev xmlns:xlink="http://www.w3.org/1999/xlink" xlink:title="interorbital distance" id="ABBRID0ESDEK" xlink:type="simple">IOD</abbrev></td><td rowspan="1" colspan="1">1.0 ± 0.2</td><td rowspan="1" colspan="1">0.8 ± 0.1</td><td rowspan="2" colspan="1">-6.372</td><td rowspan="2" colspan="1">&lt; 0.0001*</td><td rowspan="1" colspan="1">1.0 ± 0.1</td><td rowspan="1" colspan="1">0.8 ± 0.1</td><td rowspan="2" colspan="1">-3.839</td><td rowspan="2" colspan="1">0.0004*</td></tr><tr><td rowspan="1" colspan="1">(0.8–1.5)</td><td rowspan="1" colspan="1">(0.5–1.2)</td><td rowspan="1" colspan="1">(0.8–1.1)</td><td rowspan="1" colspan="1">(0.6–1.3)</td></tr><tr><td rowspan="2" colspan="1"><abbrev xmlns:xlink="http://www.w3.org/1999/xlink" xlink:title="tympanum diameter" id="ABBRID0E6EEK" xlink:type="simple">TD</abbrev>/<abbrev xmlns:xlink="http://www.w3.org/1999/xlink" xlink:title="eye length" id="ABBRID0EDFEK" xlink:type="simple">EL</abbrev></td><td rowspan="1" colspan="1">0.7 ± 0.1</td><td rowspan="1" colspan="1">0.7 ± 0.1</td><td rowspan="2" colspan="1">-3.201</td><td rowspan="2" colspan="1">0.0022*</td><td rowspan="1" colspan="1">0.8 ± 0.1</td><td rowspan="1" colspan="1">0.7 ± 0.1</td><td rowspan="2" colspan="1">-2.754</td><td rowspan="2" colspan="1">0.0085*</td></tr><tr><td rowspan="1" colspan="1">(0.6–0.9)</td><td rowspan="1" colspan="1">(0.6–0.8)</td><td rowspan="1" colspan="1">(0.6–0.9)</td><td rowspan="1" colspan="1">(0.6–0.9)</td></tr><tr><td rowspan="2" colspan="1"><abbrev xmlns:xlink="http://www.w3.org/1999/xlink" xlink:title="tympanum-eye length" id="ABBRID0EQGEK" xlink:type="simple">TEL</abbrev>/<abbrev xmlns:xlink="http://www.w3.org/1999/xlink" xlink:title="eye length" id="ABBRID0EUGEK" xlink:type="simple">EL</abbrev></td><td rowspan="1" colspan="1">0.4 ± 0.1</td><td rowspan="1" colspan="1">0.3 ± 0.1</td><td rowspan="2" colspan="1">-6.585</td><td rowspan="2" colspan="1">&lt; 0.0001*</td><td rowspan="1" colspan="1">0.6 ± 0.1</td><td rowspan="1" colspan="1">0.4 ± 0.1</td><td rowspan="2" colspan="1">108<sup>a</sup></td><td rowspan="2" colspan="1">0.0044*</td></tr><tr><td rowspan="1" colspan="1">(0.3–0.6)</td><td rowspan="1" colspan="1">(0.2–0.4)</td><td rowspan="1" colspan="1">(0.4–0.8)</td><td rowspan="1" colspan="1">(0.2–0.6)</td></tr><tr><td rowspan="2" colspan="1"><abbrev xmlns:xlink="http://www.w3.org/1999/xlink" xlink:title="forelimb length" id="ABBRID0EDIEK" xlink:type="simple">FAL</abbrev>/<abbrev xmlns:xlink="http://www.w3.org/1999/xlink" xlink:title="hand length" id="ABBRID0EHIEK" xlink:type="simple">HAL</abbrev></td><td rowspan="1" colspan="1">0.8 ± 0.0</td><td rowspan="1" colspan="1">0.8 ± 0.1</td><td rowspan="2" colspan="1">1.385</td><td rowspan="2" colspan="1">0.1712</td><td rowspan="1" colspan="1">0.8 ± 0.0</td><td rowspan="1" colspan="1">0.8 ± 0.1</td><td rowspan="2" colspan="1">0.031</td><td rowspan="2" colspan="1">0.9754</td></tr><tr><td rowspan="1" colspan="1">(0.7–0.9)</td><td rowspan="1" colspan="1">(0.7–0.9)</td><td rowspan="1" colspan="1">(0.7–0.8)</td><td rowspan="1" colspan="1">(0.7– 0.9)</td></tr><tr><td rowspan="2" colspan="1"><abbrev xmlns:xlink="http://www.w3.org/1999/xlink" xlink:title="thigh length" id="ABBRID0EUJEK" xlink:type="simple">THIGHL</abbrev>/<abbrev xmlns:xlink="http://www.w3.org/1999/xlink" xlink:title="tibia length" id="ABBRID0EYJEK" xlink:type="simple">TL</abbrev></td><td rowspan="1" colspan="1">0.9 ± 0.0</td><td rowspan="1" colspan="1">1.0 ± 0.0</td><td rowspan="2" colspan="1">741<sup>a</sup></td><td rowspan="2" colspan="1">&lt; 0.0001*</td><td rowspan="1" colspan="1">0.9 ± 0.1</td><td rowspan="1" colspan="1">0.9 ± 0.0</td><td rowspan="2" colspan="1">2.574</td><td rowspan="2" colspan="1">0.0134*</td></tr><tr><td rowspan="1" colspan="1">(0.9–1.0)</td><td rowspan="1" colspan="1">(0.9–1.1)</td><td rowspan="1" colspan="1">(0.8–1.0)</td><td rowspan="1" colspan="1">(0.9–1.0)</td></tr><tr><td rowspan="2" colspan="1"><abbrev xmlns:xlink="http://www.w3.org/1999/xlink" xlink:title="foot length" id="ABBRID0EHLEK" xlink:type="simple">FOL</abbrev>/<abbrev xmlns:xlink="http://www.w3.org/1999/xlink" xlink:title="tibia length" id="ABBRID0ELLEK" xlink:type="simple">TL</abbrev></td><td rowspan="1" colspan="1">1.0 ± 0.0</td><td rowspan="1" colspan="1">1.1 ± 0.1</td><td rowspan="2" colspan="1">755<sup>a</sup></td><td rowspan="2" colspan="1">&lt; 0.0001*</td><td rowspan="1" colspan="1">1. ± 0.1</td><td rowspan="1" colspan="1">1.01 ± 0.1</td><td rowspan="2" colspan="1">405<sup>a</sup></td><td rowspan="2" colspan="1">&lt; 0.0001*</td></tr><tr><td rowspan="1" colspan="1">(1.0–1.1)</td><td rowspan="1" colspan="1">(0.9–1.2)</td><td rowspan="1" colspan="1">(1.0–1.2)</td><td rowspan="1" colspan="1">(1.0–1.2)</td></tr><tr><td rowspan="2" colspan="1"><abbrev xmlns:xlink="http://www.w3.org/1999/xlink" xlink:title="length of inner metatarsal tubercle" id="ABBRID0E3MEK" xlink:type="simple">IMTL</abbrev>/<abbrev xmlns:xlink="http://www.w3.org/1999/xlink" xlink:title="tibia length" id="ABBRID0EANEK" xlink:type="simple">TL</abbrev></td><td rowspan="1" colspan="1">0.1 ± 0.0</td><td rowspan="1" colspan="1">0.1 ± 0.0</td><td rowspan="2" colspan="1">615.5<sup>a</sup></td><td rowspan="2" colspan="1">0.0296</td><td rowspan="1" colspan="1">0.1 ± 0.0</td><td rowspan="1" colspan="1">0.1 ± 0.0</td><td rowspan="2" colspan="1">3.342</td><td rowspan="2" colspan="1">0.0017*</td></tr><tr><td rowspan="1" colspan="1">(0.1–0.1)</td><td rowspan="1" colspan="1">(0.1–0.2)</td><td rowspan="1" colspan="1">(0.1–0.1)</td><td rowspan="1" colspan="1">(0.1–0.2)</td></tr></tbody></table></table-wrap><app id="app2"><title>Appendix 2.</title><table-wrap position="float" orientation="portrait"><caption><p>Morphological measurements (mm) of adult male specimens of <italic><tp:taxon-name><tp:taxon-name-part taxon-name-part-type="genus" reg="Fejervarya">Fejervarya</tp:taxon-name-part></tp:taxon-name></italic>. Data are given as mean and standard deviation, followed by range in parentheses.</p></caption><table id="TID0EW4EK" rules="all"><tbody><tr><th rowspan="2" colspan="1">Characters</th><th rowspan="1" colspan="1"><italic><tp:taxon-name><tp:taxon-name-part taxon-name-part-type="genus" reg="Fejervarya">F.</tp:taxon-name-part> <tp:taxon-name-part taxon-name-part-type="species" reg="cancrivora">cancrivora</tp:taxon-name-part></tp:taxon-name></italic> neotype</th><th rowspan="1" colspan="1"><italic><tp:taxon-name><tp:taxon-name-part taxon-name-part-type="genus" reg="Fejervarya">F.</tp:taxon-name-part> <tp:taxon-name-part taxon-name-part-type="species" reg="cancrivora">cancrivora</tp:taxon-name-part></tp:taxon-name></italic> Indonesia and Malaysia</th><th rowspan="1" colspan="1"><italic><tp:taxon-name><tp:taxon-name-part taxon-name-part-type="genus" reg="Fejervarya">F.</tp:taxon-name-part> <tp:taxon-name-part taxon-name-part-type="species" reg="cancrivora">cancrivora</tp:taxon-name-part></tp:taxon-name></italic> (previously <italic><tp:taxon-name><tp:taxon-name-part taxon-name-part-type="genus" reg="Fejervarya">F.</tp:taxon-name-part> <tp:taxon-name-part taxon-name-part-type="species" reg="raja">raja</tp:taxon-name-part></tp:taxon-name></italic>) Thailand</th><th rowspan="1" colspan="1"><italic><tp:taxon-name><tp:taxon-name-part taxon-name-part-type="genus" reg="Fejervarya">F.</tp:taxon-name-part> <tp:taxon-name-part taxon-name-part-type="species" reg="moodiei">moodiei</tp:taxon-name-part></tp:taxon-name></italic> (previously <italic><tp:taxon-name><tp:taxon-name-part taxon-name-part-type="genus" reg="Fejervarya">F.</tp:taxon-name-part> <tp:taxon-name-part taxon-name-part-type="species" reg="cancrivora">cancrivora</tp:taxon-name-part></tp:taxon-name></italic>) Thailand</th></tr><tr><th rowspan="1" colspan="1"><italic>N</italic> = 1</th><th rowspan="1" colspan="1"><italic>N</italic> = 4</th><th rowspan="1" colspan="1"><italic>N</italic> = 26</th><th rowspan="1" colspan="1"><italic>N</italic> = 30</th></tr><tr><td rowspan="1" colspan="1">
                  <abbrev xmlns:xlink="http://www.w3.org/1999/xlink" xlink:title="snout-vent length" id="ABBRID0EC5BM" xlink:type="simple">SVL</abbrev>
                </td><td rowspan="1" colspan="1">66.9</td><td rowspan="1" colspan="1">74.6 ± 3.8 (71.4 – 79.8)</td><td rowspan="1" colspan="1">71.0 ± 5.7 (60.2–78.9)</td><td rowspan="1" colspan="1">51.4 ± 5.4 (42.7–62.7)</td></tr><tr><td rowspan="1" colspan="1">
                  <abbrev xmlns:xlink="http://www.w3.org/1999/xlink" xlink:title="head length, from back of mandible to tip of snout" id="ABBRID0EX5BM" xlink:type="simple">HL</abbrev>
                </td><td rowspan="1" colspan="1">25.6</td><td rowspan="1" colspan="1">29.7 ± 1.1 (28.6 – 31.0)</td><td rowspan="1" colspan="1">29.1 ± 2.1 (24.5–32.4)</td><td rowspan="1" colspan="1">20.5 ± 1.8 (17.3–25.0)</td></tr><tr><td rowspan="1" colspan="1">
                  <abbrev xmlns:xlink="http://www.w3.org/1999/xlink" xlink:title="head width" id="ABBRID0EM6BM" xlink:type="simple">HW</abbrev>
                </td><td rowspan="1" colspan="1">23.7</td><td rowspan="1" colspan="1">26.2 ± 1.6 (24.37 – 27.9)</td><td rowspan="1" colspan="1">26.6 ± 2.3 (22.0–30.5)</td><td rowspan="1" colspan="1">17.7 ± 1.8 (14.4–22.1)</td></tr><tr><td rowspan="1" colspan="1">
                  <abbrev xmlns:xlink="http://www.w3.org/1999/xlink" xlink:title="snout-tympanum length" id="ABBRID0EBACM" xlink:type="simple">STL</abbrev>
                </td><td rowspan="1" colspan="1">19.1</td><td rowspan="1" colspan="1">22.0 ± 0.6 (21.3– 22.8)</td><td rowspan="1" colspan="1">21.56 ± 1.4 (18.4–23.7)</td><td rowspan="1" colspan="1">15.4 ±1.4 (13.3–18.8)</td></tr><tr><td rowspan="1" colspan="1">
                  <abbrev xmlns:xlink="http://www.w3.org/1999/xlink" xlink:title="nostril-snout length" id="ABBRID0EWACM" xlink:type="simple">NS</abbrev>
                </td><td rowspan="1" colspan="1">4.3</td><td rowspan="1" colspan="1">4.9 ± 0.2 (4.7–5.2)</td><td rowspan="1" colspan="1">5.2 ± 0.4 (4.5–6.0)</td><td rowspan="1" colspan="1">3.8 ± 0.40 (3.1–4.7)</td></tr><tr><td rowspan="1" colspan="1">
                  <abbrev xmlns:xlink="http://www.w3.org/1999/xlink" xlink:title="snout length" id="ABBRID0ELBCM" xlink:type="simple">SL</abbrev>
                </td><td rowspan="1" colspan="1">10.5</td><td rowspan="1" colspan="1">11.7 ± 0.7 (11.0–12.6)</td><td rowspan="1" colspan="1">12.2 ± 0.7 (10.8–14.1)</td><td rowspan="1" colspan="1">8.4 ± 0.8 (6.8–10.2)</td></tr><tr><td rowspan="1" colspan="1">
                  <abbrev xmlns:xlink="http://www.w3.org/1999/xlink" xlink:title="nostril-tympanum length" id="ABBRID0EACCM" xlink:type="simple">NTL</abbrev>
                </td><td rowspan="1" colspan="1">14.8</td><td rowspan="1" colspan="1">17.1 ± 0.78 (16.2–18.1)</td><td rowspan="1" colspan="1">16.6 ± 1.2 (14.2– 18.2)</td><td rowspan="1" colspan="1">12.0 ± 1.0 (10.5 –14.4)</td></tr><tr><td rowspan="1" colspan="1">
                  <abbrev xmlns:xlink="http://www.w3.org/1999/xlink" xlink:title="v" id="ABBRID0EVCCM" xlink:type="simple">EN</abbrev>
                </td><td rowspan="1" colspan="1">6.0</td><td rowspan="1" colspan="1">6.9 ± 0.5 (6.6–7.6)</td><td rowspan="1" colspan="1">6.7 ± 0.5 (5.6–7.6)</td><td rowspan="1" colspan="1">4.5 ± 0.4 (3.6–5.2)</td></tr><tr><td rowspan="1" colspan="1">
                  <abbrev xmlns:xlink="http://www.w3.org/1999/xlink" xlink:title="tympanum-eye length" id="ABBRID0EKDCM" xlink:type="simple">TEL</abbrev>
                </td><td rowspan="1" colspan="1">2.3</td><td rowspan="1" colspan="1">3.2 ± 0.2 (3.08 – 3.4)</td><td rowspan="1" colspan="1">2.7 ± 0.6 (1.9–3.7)</td><td rowspan="1" colspan="1">1.7 ± 0.4 (1.2–2.8)</td></tr><tr><td rowspan="1" colspan="1">
                  <abbrev xmlns:xlink="http://www.w3.org/1999/xlink" xlink:title="tympanum diameter" id="ABBRID0E6DCM" xlink:type="simple">TD</abbrev>
                </td><td rowspan="1" colspan="1">5.1</td><td rowspan="1" colspan="1">5.2 ± 0.5 (4.6–5.7)</td><td rowspan="1" colspan="1">5.1 ± 0.4 (4.2–6.0)</td><td rowspan="1" colspan="1">4.1 ± 0.4 (3.3–4.9)</td></tr><tr><td rowspan="1" colspan="1">
                  <abbrev xmlns:xlink="http://www.w3.org/1999/xlink" xlink:title="internarial space" id="ABBRID0EUECM" xlink:type="simple">IN</abbrev>
                </td><td rowspan="1" colspan="1">2.8</td><td rowspan="1" colspan="1">3.9 ± 0.1 (3.8–3.9)</td><td rowspan="1" colspan="1">3.5 ± 0.4 (2.9–4.4)</td><td rowspan="1" colspan="1">2.5 ± 0.4 (1.9–3.5)</td></tr><tr><td rowspan="1" colspan="1">
                  <abbrev xmlns:xlink="http://www.w3.org/1999/xlink" xlink:title="eye length" id="ABBRID0EJFCM" xlink:type="simple">EL</abbrev>
                </td><td rowspan="1" colspan="1">6.6</td><td rowspan="1" colspan="1">6.9 ± 0.6 (6.1–7.4)</td><td rowspan="1" colspan="1">7.0 ± 0.7 (5.5–8.6)</td><td rowspan="1" colspan="1">5.9 ± 0.6 (4.8–7.1)</td></tr><tr><td rowspan="1" colspan="1">
                  <abbrev xmlns:xlink="http://www.w3.org/1999/xlink" xlink:title="interorbital distance" id="ABBRID0E5FCM" xlink:type="simple">IOD</abbrev>
                </td><td rowspan="1" colspan="1">3.0</td><td rowspan="1" colspan="1">3.4 ± 0.2 (3.1–3.6)</td><td rowspan="1" colspan="1">3.5 ± 0.5 (2.7– 4.4)</td><td rowspan="1" colspan="1">3.2 ± 0.4 (2.5–3.8)</td></tr><tr><td rowspan="1" colspan="1">
                  <abbrev xmlns:xlink="http://www.w3.org/1999/xlink" xlink:title="maximum width of upper eyelids" id="ABBRID0ETGCM" xlink:type="simple">UEW</abbrev>
                </td><td rowspan="1" colspan="1">4.9</td><td rowspan="1" colspan="1">6.4 ± 0.4 (6.07 – 6.83)</td><td rowspan="1" colspan="1">5.9 ± 0.7 (4.9–7.3)</td><td rowspan="1" colspan="1">4.2 ± 0.5 (3.2–5.1)</td></tr><tr><td rowspan="1" colspan="1">
                  <abbrev xmlns:xlink="http://www.w3.org/1999/xlink" xlink:title="hand length" id="ABBRID0EIHCM" xlink:type="simple">HAL</abbrev>
                </td><td rowspan="1" colspan="1">16.2</td><td rowspan="1" colspan="1">18.00 ± 0.9 (16.9–19.1)</td><td rowspan="1" colspan="1">17.5 ± 1.2 (15.5–19.5)</td><td rowspan="1" colspan="1">12.7 ± 1.4 (10.6–15.7)</td></tr><tr><td rowspan="1" colspan="1">
                  <abbrev xmlns:xlink="http://www.w3.org/1999/xlink" xlink:title="forelimb length" id="ABBRID0E4HCM" xlink:type="simple">FAL</abbrev>
                </td><td rowspan="1" colspan="1">13.1</td><td rowspan="1" colspan="1">15.0 ± 0.9 (14.1–16.0)</td><td rowspan="1" colspan="1">13.6 ± 0.9 (11.5–15.0)</td><td rowspan="1" colspan="1">10.2 ± 1.2 (8.2–12.2)</td></tr><tr><td rowspan="1" colspan="1">
                  <abbrev xmlns:xlink="http://www.w3.org/1999/xlink" xlink:title="thigh length" id="ABBRID0ESICM" xlink:type="simple">THIGHL</abbrev>
                </td><td rowspan="1" colspan="1">30.2</td><td rowspan="1" colspan="1">34.7 ± 2.8 (31.6–38.0)</td><td rowspan="1" colspan="1">34.1 ± 2.8 (29.1–39.1)</td><td rowspan="1" colspan="1">23.4 ± 2.7 (19.0–29.3)</td></tr><tr><td rowspan="1" colspan="1">
                  <abbrev xmlns:xlink="http://www.w3.org/1999/xlink" xlink:title="tibia length" id="ABBRID0EHJCM" xlink:type="simple">TL</abbrev>
                </td><td rowspan="1" colspan="1">34.5</td><td rowspan="1" colspan="1">38.4 ± 2.1 (36.5–41.4)</td><td rowspan="1" colspan="1">37.0 ± 3.0 (30.7 – 42.7)</td><td rowspan="1" colspan="1">24.44 ± 2.73 (19.84 – 30.3)</td></tr><tr><td rowspan="1" colspan="1">
                  <abbrev xmlns:xlink="http://www.w3.org/1999/xlink" xlink:title="foot length" id="ABBRID0E3JCM" xlink:type="simple">FOL</abbrev>
                </td><td rowspan="1" colspan="1">37.2</td><td rowspan="1" colspan="1">39.8 ± 1.0 (38.6–40.7)</td><td rowspan="1" colspan="1">38.35 ± 2.5 (30.7–43.3)</td><td rowspan="1" colspan="1">26.6 ± 3.1 (21.5–32.9)</td></tr><tr><td rowspan="1" colspan="1">
                  <abbrev xmlns:xlink="http://www.w3.org/1999/xlink" xlink:title="length of tarsus and foot" id="ABBRID0ERKCM" xlink:type="simple">TFOL</abbrev>
                </td><td rowspan="1" colspan="1">56.3</td><td rowspan="1" colspan="1">59.8 ± 1.4 (58.4–61.3)</td><td rowspan="1" colspan="1">56.2 ± 4.1 (48.7–62.8)</td><td rowspan="1" colspan="1">38.6 ± 4.6 (30.4–48.1)</td></tr><tr><td rowspan="1" colspan="1">
                  <abbrev xmlns:xlink="http://www.w3.org/1999/xlink" xlink:title="first finger length" id="ABBRID0EGLCM" xlink:type="simple">1FL</abbrev>
                </td><td rowspan="1" colspan="1">13.8</td><td rowspan="1" colspan="1">14.3 ± 0.8 (13.3–15.0)</td><td rowspan="1" colspan="1">13.3 ± 1.1 (11.6–16.1)</td><td rowspan="1" colspan="1">9.4 ± 1.3 (7.2–12.4)</td></tr><tr><td rowspan="1" colspan="1">
                  <abbrev xmlns:xlink="http://www.w3.org/1999/xlink" xlink:title="length of inner metatarsal tubercle" id="ABBRID0E2LCM" xlink:type="simple">IMTL</abbrev>
                </td><td rowspan="1" colspan="1">4.1</td><td rowspan="1" colspan="1">3.9 ± 0.5 (3.5– 4.5)</td><td rowspan="1" colspan="1">4.3 ± 0.4 (3.2–5.2)</td><td rowspan="1" colspan="1">3.0 ± 0.5 (1.9–4.0)</td></tr><tr><td rowspan="1" colspan="1">
                  <abbrev xmlns:xlink="http://www.w3.org/1999/xlink" xlink:title="inner toe length" id="ABBRID0EQMCM" xlink:type="simple">ITL</abbrev>
                </td><td rowspan="1" colspan="1">12.4</td><td rowspan="1" colspan="1">13.2 ± 1.3 (11.3–14.3)</td><td rowspan="1" colspan="1">13.3 ± 1.0 (11.9–14.9)</td><td rowspan="1" colspan="1">9.2 ± 1.4 (7.0–11.3)</td></tr><tr><td rowspan="1" colspan="1"><abbrev xmlns:xlink="http://www.w3.org/1999/xlink" xlink:title="head length, from back of mandible to tip of snout" id="ABBRID0EFNCM" xlink:type="simple">HL</abbrev>/<abbrev xmlns:xlink="http://www.w3.org/1999/xlink" xlink:title="head width" id="ABBRID0EJNCM" xlink:type="simple">HW</abbrev></td><td rowspan="1" colspan="1">1.1</td><td rowspan="1" colspan="1">1.1 ± 0.0 (1.1–1.2)</td><td rowspan="1" colspan="1">1.1 ± 0.0 (1.0–1.2)</td><td rowspan="1" colspan="1">1.2 ± 0.0 (1.1–1.2)</td></tr><tr><td rowspan="1" colspan="1"><abbrev xmlns:xlink="http://www.w3.org/1999/xlink" xlink:title="interorbital distance" id="ABBRID0E4NCM" xlink:type="simple">IOD</abbrev>/<abbrev xmlns:xlink="http://www.w3.org/1999/xlink" xlink:title="head width" id="ABBRID0EBOCM" xlink:type="simple">HW</abbrev></td><td rowspan="1" colspan="1">0.1</td><td rowspan="1" colspan="1">0.1 ± 0.0 (0.1–0.1)</td><td rowspan="1" colspan="1">0.1 ± 0.0 (0.1–0.2)</td><td rowspan="1" colspan="1">0.2 ± 0.2 (0.1–0.2)</td></tr><tr><td rowspan="1" colspan="1"><abbrev xmlns:xlink="http://www.w3.org/1999/xlink" xlink:title="snout length" id="ABBRID0EVOCM" xlink:type="simple">SL</abbrev>/<abbrev xmlns:xlink="http://www.w3.org/1999/xlink" xlink:title="head length, from back of mandible to tip of snout" id="ABBRID0EZOCM" xlink:type="simple">HL</abbrev></td><td rowspan="1" colspan="1">0.4</td><td rowspan="1" colspan="1">0.4 ± 0.1 (0.4–0.4)</td><td rowspan="1" colspan="1">0.4 ± 0.0 (0.4– 0.5)</td><td rowspan="1" colspan="1">0.4 ± 0.0 (0.4–0.5)</td></tr><tr><td rowspan="1" colspan="1"><abbrev xmlns:xlink="http://www.w3.org/1999/xlink" xlink:title="eye length" id="ABBRID0ENPCM" xlink:type="simple">EL</abbrev>/<abbrev xmlns:xlink="http://www.w3.org/1999/xlink" xlink:title="head length, from back of mandible to tip of snout" id="ABBRID0ERPCM" xlink:type="simple">HL</abbrev></td><td rowspan="1" colspan="1">0.3</td><td rowspan="1" colspan="1">0.2± 0.0 (0.2–0.3)</td><td rowspan="1" colspan="1">0.2 ± 0.0 (0.2–0.3)</td><td rowspan="1" colspan="1">0.3 ± 0.0 (0.2–0.3)</td></tr><tr><td rowspan="1" colspan="1"><abbrev xmlns:xlink="http://www.w3.org/1999/xlink" xlink:title="nostril-snout length" id="ABBRID0EFQCM" xlink:type="simple">NS</abbrev>/<abbrev xmlns:xlink="http://www.w3.org/1999/xlink" xlink:title="v" id="ABBRID0EJQCM" xlink:type="simple">EN</abbrev></td><td rowspan="1" colspan="1">0.7</td><td rowspan="1" colspan="1">0.72 ± 0.1 (0.6–0.8)</td><td rowspan="1" colspan="1">0.8 ± 0.1 (0.7–0.9)</td><td rowspan="1" colspan="1">0.8 ± 0.1 (0.7–1.0)</td></tr><tr><td rowspan="1" colspan="1"><abbrev xmlns:xlink="http://www.w3.org/1999/xlink" xlink:title="eye length" id="ABBRID0E4QCM" xlink:type="simple">EL</abbrev>/<abbrev xmlns:xlink="http://www.w3.org/1999/xlink" xlink:title="snout length" id="ABBRID0EBRCM" xlink:type="simple">SL</abbrev></td><td rowspan="1" colspan="1">0.6</td><td rowspan="1" colspan="1">0.6 ± 0.0 (0.6–0.6)</td><td rowspan="1" colspan="1">0.6 ± 0.0 (0.5–0.7)</td><td rowspan="1" colspan="1">0.7 ± 0.1 (0.6–0.8)</td></tr><tr><td rowspan="1" colspan="1"><abbrev xmlns:xlink="http://www.w3.org/1999/xlink" xlink:title="eye length" id="ABBRID0EVRCM" xlink:type="simple">EL</abbrev>/<abbrev xmlns:xlink="http://www.w3.org/1999/xlink" xlink:title="v" id="ABBRID0EZRCM" xlink:type="simple">EN</abbrev></td><td rowspan="1" colspan="1">1.1</td><td rowspan="1" colspan="1">0.0 ± 0.1 (0.9–1.1)</td><td rowspan="1" colspan="1">1.0 ± 0.1 (1.0–1.2)</td><td rowspan="1" colspan="1">1.3 ± 0.2 (1.0–1.6)</td></tr><tr><td rowspan="1" colspan="1"><abbrev xmlns:xlink="http://www.w3.org/1999/xlink" xlink:title="internarial space" id="ABBRID0ENSCM" xlink:type="simple">IN</abbrev>/<abbrev xmlns:xlink="http://www.w3.org/1999/xlink" xlink:title="interorbital distance" id="ABBRID0ERSCM" xlink:type="simple">IOD</abbrev></td><td rowspan="1" colspan="1">0.9</td><td rowspan="1" colspan="1">1.1 ± 0.1 (1.1–1.3)</td><td rowspan="1" colspan="1">1.0 ± 0.2 (0.8–1.5)</td><td rowspan="1" colspan="1">0.8 ± 0.1 (0.5–1.2)</td></tr><tr><td rowspan="1" colspan="1"><abbrev xmlns:xlink="http://www.w3.org/1999/xlink" xlink:title="tympanum diameter" id="ABBRID0EFTCM" xlink:type="simple">TD</abbrev>/<abbrev xmlns:xlink="http://www.w3.org/1999/xlink" xlink:title="eye length" id="ABBRID0EJTCM" xlink:type="simple">EL</abbrev></td><td rowspan="1" colspan="1">0.8</td><td rowspan="1" colspan="1">0.8 ± 0.1 (0.6–0.8)</td><td rowspan="1" colspan="1">0.7 ± 0.1 (0.6–0.9)</td><td rowspan="1" colspan="1">0.7 ± 0.1 (0.6–0.8)</td></tr><tr><td rowspan="1" colspan="1"><abbrev xmlns:xlink="http://www.w3.org/1999/xlink" xlink:title="tympanum-eye length" id="ABBRID0E4TCM" xlink:type="simple">TEL</abbrev>/<abbrev xmlns:xlink="http://www.w3.org/1999/xlink" xlink:title="eye length" id="ABBRID0EBUCM" xlink:type="simple">EL</abbrev></td><td rowspan="1" colspan="1">0.3</td><td rowspan="1" colspan="1">0.5 ± 0.1 (0.4–0.6)</td><td rowspan="1" colspan="1">0.4 ± 0.1 (0.3–0.5)</td><td rowspan="1" colspan="1">0.3 ± 0.1 (0.2–0.4)</td></tr><tr><td rowspan="1" colspan="1"><abbrev xmlns:xlink="http://www.w3.org/1999/xlink" xlink:title="forelimb length" id="ABBRID0EVUCM" xlink:type="simple">FAL</abbrev>/<abbrev xmlns:xlink="http://www.w3.org/1999/xlink" xlink:title="hand length" id="ABBRID0EZUCM" xlink:type="simple">HAL</abbrev></td><td rowspan="1" colspan="1">0.8</td><td rowspan="1" colspan="1">0.9 ± 0.0 (0.9–1.0)</td><td rowspan="1" colspan="1">0.8 ± 0.0 (0.7–0.9)</td><td rowspan="1" colspan="1">0.8 ± 0.1 (0.7– 0.9)</td></tr><tr><td rowspan="1" colspan="1"><abbrev xmlns:xlink="http://www.w3.org/1999/xlink" xlink:title="thigh length" id="ABBRID0ENVCM" xlink:type="simple">THIGHL</abbrev>/<abbrev xmlns:xlink="http://www.w3.org/1999/xlink" xlink:title="tibia length" id="ABBRID0ERVCM" xlink:type="simple">TL</abbrev></td><td rowspan="1" colspan="1">0.9</td><td rowspan="1" colspan="1">0.8 ± 0.0 (0.8–0.9)</td><td rowspan="1" colspan="1">0.8 ± 0.0 (0.7–0.9)</td><td rowspan="1" colspan="1">1.0 ± 0.0 (0.9–1.1)</td></tr><tr><td rowspan="1" colspan="1"><abbrev xmlns:xlink="http://www.w3.org/1999/xlink" xlink:title="foot length" id="ABBRID0EFWCM" xlink:type="simple">FOL</abbrev>/<abbrev xmlns:xlink="http://www.w3.org/1999/xlink" xlink:title="tibia length" id="ABBRID0EJWCM" xlink:type="simple">TL</abbrev></td><td rowspan="1" colspan="1">1.1</td><td rowspan="1" colspan="1">1.0 ± 0.0 (1.0–1.1)</td><td rowspan="1" colspan="1">1.0 ± 0.0 (1.0–1.1)</td><td rowspan="1" colspan="1">1.1 ± 0.1 (0.9–1.2)</td></tr><tr><td rowspan="1" colspan="1"><abbrev xmlns:xlink="http://www.w3.org/1999/xlink" xlink:title="length of inner metatarsal tubercle" id="ABBRID0E4WCM" xlink:type="simple">IMTL</abbrev>/<abbrev xmlns:xlink="http://www.w3.org/1999/xlink" xlink:title="tibia length" id="ABBRID0EBXCM" xlink:type="simple">TL</abbrev></td><td rowspan="1" colspan="1">0.1</td><td rowspan="1" colspan="1">0.1 ± 0.0 (0.1–0.1)</td><td rowspan="1" colspan="1">0.1 ± 0.0 (0.1–1.1)</td><td rowspan="1" colspan="1">0.2 ± 0.0 (0.9–0.2)</td></tr></tbody></table></table-wrap></app><app id="app3"><title>Appendix 3.</title><table-wrap position="float" orientation="portrait"><caption><p>Morphological measurements (mm) of adult female specimens of <italic><tp:taxon-name><tp:taxon-name-part taxon-name-part-type="genus" reg="Fejervarya">Fejervarya</tp:taxon-name-part></tp:taxon-name></italic>. Data are given as mean and standard deviation, followed by range in parentheses.</p></caption><table id="TID0EW2FK" rules="all"><tbody><tr><td rowspan="4" colspan="1">
                  <bold>Character</bold>
                </td><td rowspan="1" colspan="1">
                  <bold><italic><tp:taxon-name><tp:taxon-name-part taxon-name-part-type="genus" reg="Fejervarya">F.</tp:taxon-name-part> <tp:taxon-name-part taxon-name-part-type="species" reg="moodiei">moodiei</tp:taxon-name-part></tp:taxon-name></italic></bold>
                </td><td rowspan="1" colspan="1">
                  <bold><italic><tp:taxon-name><tp:taxon-name-part taxon-name-part-type="genus" reg="Fejervarya">F.</tp:taxon-name-part> <tp:taxon-name-part taxon-name-part-type="species" reg="cancrivora">cancrivora</tp:taxon-name-part></tp:taxon-name></italic></bold>
                </td><td rowspan="1" colspan="1">
                  <bold><italic><tp:taxon-name><tp:taxon-name-part taxon-name-part-type="genus" reg="Fejervarya">F.</tp:taxon-name-part> <tp:taxon-name-part taxon-name-part-type="species" reg="cancrivora">cancrivora</tp:taxon-name-part></tp:taxon-name></italic></bold>
                </td><td rowspan="1" colspan="1">
                  <bold><italic><tp:taxon-name><tp:taxon-name-part taxon-name-part-type="genus" reg="Fejervarya">F.</tp:taxon-name-part> <tp:taxon-name-part taxon-name-part-type="species" reg="moodiei">moodiei</tp:taxon-name-part></tp:taxon-name></italic></bold>
                </td></tr><tr><td rowspan="2" colspan="1"><abbrev xmlns:xlink="http://www.w3.org/1999/xlink" xlink:title="Carnegie Museum of Natural History" id="ABBRID0EZ1CM" xlink:type="simple">CM</abbrev> 3724 Holotype</td><td rowspan="2" colspan="1">Indonesia and Malaysia</td><td rowspan="1" colspan="1">(previously <italic><tp:taxon-name><tp:taxon-name-part taxon-name-part-type="genus" reg="Fejervarya">F.</tp:taxon-name-part> <tp:taxon-name-part taxon-name-part-type="species" reg="raja">raja</tp:taxon-name-part></tp:taxon-name></italic>)</td><td rowspan="1" colspan="1">(previously <italic><tp:taxon-name><tp:taxon-name-part taxon-name-part-type="genus" reg="Fejervarya">F.</tp:taxon-name-part> <tp:taxon-name-part taxon-name-part-type="species" reg="cancrivora">cancrivora</tp:taxon-name-part></tp:taxon-name></italic>)</td></tr><tr><td rowspan="1" colspan="1">Thailand</td><td rowspan="1" colspan="1">Thailand</td></tr><tr><td rowspan="1" colspan="1"><italic>N</italic> = 1</td><td rowspan="1" colspan="1"><italic>N</italic> = 2</td><td rowspan="1" colspan="1"><italic>N</italic> = 12</td><td rowspan="1" colspan="1"><italic>N</italic> = 32</td></tr><tr><td rowspan="2" colspan="1">
                  <abbrev xmlns:xlink="http://www.w3.org/1999/xlink" xlink:title="snout-vent length" id="ABBRID0ED4CM" xlink:type="simple">SVL</abbrev>
                </td><td rowspan="2" colspan="1">73.3</td><td rowspan="1" colspan="1">93.9 ± 7.0</td><td rowspan="1" colspan="1">95.5 ± 3.5</td><td rowspan="1" colspan="1">69.0 ± 10.1</td></tr><tr><td rowspan="1" colspan="1">(93.0–98.0)</td><td rowspan="1" colspan="1">(107.1–85.1)</td><td rowspan="1" colspan="1">(50.0–81.8)</td></tr><tr><td rowspan="2" colspan="1">
                  <abbrev xmlns:xlink="http://www.w3.org/1999/xlink" xlink:title="head length, from back of mandible to tip of snout" id="ABBRID0EC5CM" xlink:type="simple">HL</abbrev>
                </td><td rowspan="2" colspan="1">29.8</td><td rowspan="1" colspan="1">35.3 ± 1.1</td><td rowspan="1" colspan="1">37.5 ± 2.0</td><td rowspan="1" colspan="1">27.1 ± 4.0</td></tr><tr><td rowspan="1" colspan="1">(34.5–36.1)</td><td rowspan="1" colspan="1">(34.2–41.6)</td><td rowspan="1" colspan="1">(19.2–33.0)</td></tr><tr><td rowspan="2" colspan="1">
                  <abbrev xmlns:xlink="http://www.w3.org/1999/xlink" xlink:title="head width" id="ABBRID0EB6CM" xlink:type="simple">HW</abbrev>
                </td><td rowspan="2" colspan="1">27.3</td><td rowspan="1" colspan="1">28.0 ± 1.1</td><td rowspan="1" colspan="1">36.2 ± 2.3</td><td rowspan="1" colspan="1">24.5 ± 4.1</td></tr><tr><td rowspan="1" colspan="1">(27.2–28.7)</td><td rowspan="1" colspan="1">(31.8–39.4)</td><td rowspan="1" colspan="1">(17.2–30.9)</td></tr><tr><td rowspan="2" colspan="1">
                  <abbrev xmlns:xlink="http://www.w3.org/1999/xlink" xlink:title="snout-tympanum length" id="ABBRID0EAADM" xlink:type="simple">STL</abbrev>
                </td><td rowspan="2" colspan="1">22.4</td><td rowspan="1" colspan="1">35.1 ± 1.1</td><td rowspan="1" colspan="1">28.1 ± 1.4</td><td rowspan="1" colspan="1">20.1 ± 2.8</td></tr><tr><td rowspan="1" colspan="1">(34.3–35.9)</td><td rowspan="1" colspan="1">(25.5–29.9)</td><td rowspan="1" colspan="1">(14.6–23.6)</td></tr><tr><td rowspan="2" colspan="1">
                  <abbrev xmlns:xlink="http://www.w3.org/1999/xlink" xlink:title="nostril-snout length" id="ABBRID0E6ADM" xlink:type="simple">NS</abbrev>
                </td><td rowspan="2" colspan="1">5.3</td><td rowspan="1" colspan="1">5.9 ± 0.3</td><td rowspan="1" colspan="1">6.9 ± 0.6</td><td rowspan="1" colspan="1">4.9 ± 0.7</td></tr><tr><td rowspan="1" colspan="1">(5.7–6.1)</td><td rowspan="1" colspan="1">(5.8–8.1)</td><td rowspan="1" colspan="1">(3.5–6.1)</td></tr><tr><td rowspan="2" colspan="1">
                  <abbrev xmlns:xlink="http://www.w3.org/1999/xlink" xlink:title="snout length" id="ABBRID0E5BDM" xlink:type="simple">SL</abbrev>
                </td><td rowspan="2" colspan="1">11.4</td><td rowspan="1" colspan="1">15.2 ± 0.3</td><td rowspan="1" colspan="1">16.3 ± 1.0</td><td rowspan="1" colspan="1">11.1 ± 1.6</td></tr><tr><td rowspan="1" colspan="1">(14.9–15.4)</td><td rowspan="1" colspan="1">(14.8–18.3)</td><td rowspan="1" colspan="1">(7.9–13.2)</td></tr><tr><td rowspan="2" colspan="1">
                  <abbrev xmlns:xlink="http://www.w3.org/1999/xlink" xlink:title="nostril-tympanum length" id="ABBRID0E4CDM" xlink:type="simple">NTL</abbrev>
                </td><td rowspan="2" colspan="1">17.1</td><td rowspan="1" colspan="1">22.1 ± 0.8</td><td rowspan="1" colspan="1">21.5 ± 1.4</td><td rowspan="1" colspan="1">15.6 ± 2.2</td></tr><tr><td rowspan="1" colspan="1">(21.5–22.6)</td><td rowspan="1" colspan="1">(19.0–24.1)</td><td rowspan="1" colspan="1">(11.3–18.2)</td></tr><tr><td rowspan="2" colspan="1">
                  <abbrev xmlns:xlink="http://www.w3.org/1999/xlink" xlink:title="v" id="ABBRID0E3DDM" xlink:type="simple">EN</abbrev>
                </td><td rowspan="2" colspan="1">6.2</td><td rowspan="1" colspan="1">8.6 ± 0.3</td><td rowspan="1" colspan="1">9.0 ± 0.7</td><td rowspan="1" colspan="1">6.0 ± 0.8</td></tr><tr><td rowspan="1" colspan="1">(8.4–8.8)</td><td rowspan="1" colspan="1">(7.9–10.4)</td><td rowspan="1" colspan="1">(4.3–7.2)</td></tr><tr><td rowspan="2" colspan="1">
                  <abbrev xmlns:xlink="http://www.w3.org/1999/xlink" xlink:title="tympanum-eye length" id="ABBRID0E2EDM" xlink:type="simple">TEL</abbrev>
                </td><td rowspan="2" colspan="1">3.8</td><td rowspan="1" colspan="1">5.2 ± 0.9</td><td rowspan="1" colspan="1">4.5 ± 0.8</td><td rowspan="1" colspan="1">3.0 ± 0.8</td></tr><tr><td rowspan="1" colspan="1">(4.6–5.9)</td><td rowspan="1" colspan="1">(3.6–6.1)</td><td rowspan="1" colspan="1">(1.4–4.0)</td></tr><tr><td rowspan="2" colspan="1">
                  <abbrev xmlns:xlink="http://www.w3.org/1999/xlink" xlink:title="tympanum diameter" id="ABBRID0E1FDM" xlink:type="simple">TD</abbrev>
                </td><td rowspan="2" colspan="1">5.8</td><td rowspan="1" colspan="1">6.4 ± 0.6</td><td rowspan="1" colspan="1">6.5 ± 0.6</td><td rowspan="1" colspan="1">4.9 ± 0.6</td></tr><tr><td rowspan="1" colspan="1">(5.6–6.8)</td><td rowspan="1" colspan="1">(5.7–7.6)</td><td rowspan="1" colspan="1">(3.8–5.7)</td></tr><tr><td rowspan="2" colspan="1">
                  <abbrev xmlns:xlink="http://www.w3.org/1999/xlink" xlink:title="internarial space" id="ABBRID0EZGDM" xlink:type="simple">IN</abbrev>
                </td><td rowspan="2" colspan="1">3.3</td><td rowspan="1" colspan="1">4.1 ± 0.2</td><td rowspan="1" colspan="1">4.7 ± 0.6</td><td rowspan="1" colspan="1">3.2 ± 0.5</td></tr><tr><td rowspan="1" colspan="1">(4.0–4.2)</td><td rowspan="1" colspan="1">(3.9–5.7)</td><td rowspan="1" colspan="1">(2.2–4.0)</td></tr><tr><td rowspan="2" colspan="1">
                  <abbrev xmlns:xlink="http://www.w3.org/1999/xlink" xlink:title="eye length" id="ABBRID0EYHDM" xlink:type="simple">EL</abbrev>
                </td><td rowspan="2" colspan="1">6.7</td><td rowspan="1" colspan="1">7.5 ± 0.2</td><td rowspan="1" colspan="1">8.5 ± 0.7</td><td rowspan="1" colspan="1">6.9 ± 0.7</td></tr><tr><td rowspan="1" colspan="1">(7.4–7.6)</td><td rowspan="1" colspan="1">(7.7–9.7)</td><td rowspan="1" colspan="1">(5.4–8.4)</td></tr><tr><td rowspan="2" colspan="1">
                  <abbrev xmlns:xlink="http://www.w3.org/1999/xlink" xlink:title="interorbital distance" id="ABBRID0EXIDM" xlink:type="simple">IOD</abbrev>
                </td><td rowspan="2" colspan="1">3.1</td><td rowspan="1" colspan="1">4.4 ± 0.5</td><td rowspan="1" colspan="1">4.8 ± 0.5</td><td rowspan="1" colspan="1">3.9 ± 0.64</td></tr><tr><td rowspan="1" colspan="1">(4.0–4.8)</td><td rowspan="1" colspan="1">(4.0–5.7)</td><td rowspan="1" colspan="1">(2.9–5.4)</td></tr><tr><td rowspan="2" colspan="1">
                  <abbrev xmlns:xlink="http://www.w3.org/1999/xlink" xlink:title="maximum width of upper eyelids" id="ABBRID0EWJDM" xlink:type="simple">UEW</abbrev>
                </td><td rowspan="2" colspan="1">5.9</td><td rowspan="1" colspan="1">7.4 ± 0.4</td><td rowspan="1" colspan="1">7.5 ± 0.7</td><td rowspan="1" colspan="1">5.4 ± 0.8</td></tr><tr><td rowspan="1" colspan="1">(7.1–7.7)</td><td rowspan="1" colspan="1">(6.3–8.4)</td><td rowspan="1" colspan="1">(4.2–6.9)</td></tr><tr><td rowspan="2" colspan="1">
                  <abbrev xmlns:xlink="http://www.w3.org/1999/xlink" xlink:title="hand length" id="ABBRID0EVKDM" xlink:type="simple">HAL</abbrev>
                </td><td rowspan="2" colspan="1">17.0</td><td rowspan="1" colspan="1">22.5 ± 1.5</td><td rowspan="1" colspan="1">22.5 ± 1.9</td><td rowspan="1" colspan="1">16.5 ± 2.3</td></tr><tr><td rowspan="1" colspan="1">(23.4–21.5)</td><td rowspan="1" colspan="1">(19.6–26.1)</td><td rowspan="1" colspan="1">(12.0–19.6)</td></tr><tr><td rowspan="2" colspan="1">
                  <abbrev xmlns:xlink="http://www.w3.org/1999/xlink" xlink:title="forelimb length" id="ABBRID0EULDM" xlink:type="simple">FAL</abbrev>
                </td><td rowspan="2" colspan="1">12.9</td><td rowspan="1" colspan="1">17.6 ± 0.3</td><td rowspan="1" colspan="1">17.6 ± 1.4</td><td rowspan="1" colspan="1">13.0 ± 2.2</td></tr><tr><td rowspan="1" colspan="1">(17.4–17.8)</td><td rowspan="1" colspan="1">(15.4–20.1)</td><td rowspan="1" colspan="1">(9.2–16.4)</td></tr><tr><td rowspan="2" colspan="1">
                  <abbrev xmlns:xlink="http://www.w3.org/1999/xlink" xlink:title="thigh length" id="ABBRID0ETMDM" xlink:type="simple">THIGHL</abbrev>
                </td><td rowspan="2" colspan="1">34.4</td><td rowspan="1" colspan="1">40.5 ± 4.6</td><td rowspan="1" colspan="1">43.8 ± 2.8</td><td rowspan="1" colspan="1">29.9 ± 4.3</td></tr><tr><td rowspan="1" colspan="1">(37.2–43.7)</td><td rowspan="1" colspan="1">(40.0–48.8)</td><td rowspan="1" colspan="1">(21.6–35.8)</td></tr><tr><td rowspan="2" colspan="1">
                  <abbrev xmlns:xlink="http://www.w3.org/1999/xlink" xlink:title="tibia length" id="ABBRID0ESNDM" xlink:type="simple">TL</abbrev>
                </td><td rowspan="2" colspan="1">35.7</td><td rowspan="1" colspan="1">46.4 ± 0.5</td><td rowspan="1" colspan="1">48.0 ± 4.1</td><td rowspan="1" colspan="1">31.9 ± 4.5</td></tr><tr><td rowspan="1" colspan="1">(46.0–46.7)</td><td rowspan="1" colspan="1">(42.6–54.9)</td><td rowspan="1" colspan="1">(23.1–37.0)</td></tr><tr><td rowspan="2" colspan="1">
                  <abbrev xmlns:xlink="http://www.w3.org/1999/xlink" xlink:title="foot length" id="ABBRID0ERODM" xlink:type="simple">FOL</abbrev>
                </td><td rowspan="2" colspan="1">40.2</td><td rowspan="1" colspan="1">48.5 ± 0.7</td><td rowspan="1" colspan="1">49.2 ± 3.9</td><td rowspan="1" colspan="1">34.8 ± 5.0</td></tr><tr><td rowspan="1" colspan="1">(48.0–49.0)</td><td rowspan="1" colspan="1">(43.6–547)</td><td rowspan="1" colspan="1">(24.6–42.7)</td></tr><tr><td rowspan="2" colspan="1">
                  <abbrev xmlns:xlink="http://www.w3.org/1999/xlink" xlink:title="length of tarsus and foot" id="ABBRID0EQPDM" xlink:type="simple">TFOL</abbrev>
                </td><td rowspan="2" colspan="1">57.2</td><td rowspan="1" colspan="1">73.5 ± 1.7</td><td rowspan="1" colspan="1">73.1 ± 7.7</td><td rowspan="1" colspan="1">49.9 ± 7.0</td></tr><tr><td rowspan="1" colspan="1">(72.3–74.7)</td><td rowspan="1" colspan="1">(64.2–86.2)</td><td rowspan="1" colspan="1">(35.4–58.8)</td></tr><tr><td rowspan="2" colspan="1">
                  <abbrev xmlns:xlink="http://www.w3.org/1999/xlink" xlink:title="first finger length" id="ABBRID0EPQDM" xlink:type="simple">1FL</abbrev>
                </td><td rowspan="2" colspan="1">13.6</td><td rowspan="1" colspan="1">18.2 ± 0.6</td><td rowspan="1" colspan="1">17.8 ± 1.4</td><td rowspan="1" colspan="1">13.0 ± 2.1</td></tr><tr><td rowspan="1" colspan="1">(17.7–18.6)</td><td rowspan="1" colspan="1">(15.2–20.3)</td><td rowspan="1" colspan="1">(9.2–15.8)</td></tr><tr><td rowspan="2" colspan="1">
                  <abbrev xmlns:xlink="http://www.w3.org/1999/xlink" xlink:title="length of inner metatarsal tubercle" id="ABBRID0EORDM" xlink:type="simple">IMTL</abbrev>
                </td><td rowspan="2" colspan="1">4.4</td><td rowspan="1" colspan="1">4.9 ± 0.5</td><td rowspan="1" colspan="1">5.7 ± 0.5</td><td rowspan="1" colspan="1">4.1 ± 0.7</td></tr><tr><td rowspan="1" colspan="1">(4.6–5.3)</td><td rowspan="1" colspan="1">(4.9–6.4)</td><td rowspan="1" colspan="1">(2.9–5.4)</td></tr><tr><td rowspan="2" colspan="1">
                  <abbrev xmlns:xlink="http://www.w3.org/1999/xlink" xlink:title="inner toe length" id="ABBRID0ENSDM" xlink:type="simple">ITL</abbrev>
                </td><td rowspan="2" colspan="1">14.8</td><td rowspan="1" colspan="1">16.7 ± 0.2</td><td rowspan="1" colspan="1">17.5 ± 1.9</td><td rowspan="1" colspan="1">12.4 ± 1.8</td></tr><tr><td rowspan="1" colspan="1">(16.5–16.9)</td><td rowspan="1" colspan="1">(13.8–20.5)</td><td rowspan="1" colspan="1">(8.5–15.2)</td></tr></tbody></table></table-wrap></app><table-wrap id="T1" position="float" orientation="portrait"><label>Table 1.</label><caption><p>Specimens of <italic><tp:taxon-name><tp:taxon-name-part taxon-name-part-type="genus" reg="Fejervarya">Fejervarya</tp:taxon-name-part></tp:taxon-name></italic> used in (A) molecular and/or (B) morphological analyses.</p></caption><table id="TID0EMDAI" rules="all"><tbody><tr><th rowspan="1" colspan="2">Species identification</th><th rowspan="2" colspan="1">Locality</th><th rowspan="2" colspan="1">Museum No.</th><th rowspan="2" colspan="1">GenBank Acession No.</th><th rowspan="2" colspan="1">Type of analyses</th><th rowspan="2" colspan="1">Reference</th></tr><tr><th rowspan="1" colspan="1">Previous study</th><th rowspan="1" colspan="1">This study</th></tr><tr><td rowspan="1" colspan="1"><italic><tp:taxon-name><tp:taxon-name-part taxon-name-part-type="genus" reg="Fejervarya">F.</tp:taxon-name-part> <tp:taxon-name-part taxon-name-part-type="species" reg="moodiei">moodiei</tp:taxon-name-part></tp:taxon-name></italic> (holotype)</td><td rowspan="1" colspan="1">
                  <italic><tp:taxon-name><tp:taxon-name-part taxon-name-part-type="genus" reg="Fejervarya">F.</tp:taxon-name-part> <tp:taxon-name-part taxon-name-part-type="species" reg="moodiei">moodiei</tp:taxon-name-part></tp:taxon-name></italic>
                </td><td rowspan="1" colspan="1">Manila, Luzon, Philippines</td><td rowspan="1" colspan="1"><abbrev xmlns:xlink="http://www.w3.org/1999/xlink" xlink:title="Carnegie Museum of Natural History" id="ABBRID0ENJAE" xlink:type="simple">CM</abbrev> 3724</td><td rowspan="1" colspan="1">–</td><td rowspan="1" colspan="1">B</td><td rowspan="1" colspan="1">This study</td></tr><tr><td rowspan="1" colspan="1">
                  <italic><tp:taxon-name><tp:taxon-name-part taxon-name-part-type="genus" reg="Fejervarya">F.</tp:taxon-name-part> <tp:taxon-name-part taxon-name-part-type="species" reg="cancrivora">cancrivora</tp:taxon-name-part></tp:taxon-name></italic>
                </td><td rowspan="1" colspan="1">
                  <italic><tp:taxon-name><tp:taxon-name-part taxon-name-part-type="genus" reg="Fejervarya">F.</tp:taxon-name-part> <tp:taxon-name-part taxon-name-part-type="species" reg="moodiei">moodiei</tp:taxon-name-part></tp:taxon-name></italic>
                </td><td rowspan="1" colspan="1">Malaysia</td><td rowspan="1" colspan="1"><abbrev xmlns:xlink="http://www.w3.org/1999/xlink" xlink:title="Chicago Natural History Museum" id="ABBRID0EALAE" xlink:type="simple">CNHM</abbrev> 161312</td><td rowspan="1" colspan="1">–</td><td rowspan="1" colspan="1">B</td><td rowspan="1" colspan="1">This study</td></tr><tr><td rowspan="1" colspan="1">
                  <italic><tp:taxon-name><tp:taxon-name-part taxon-name-part-type="genus" reg="Fejervarya">F.</tp:taxon-name-part> <tp:taxon-name-part taxon-name-part-type="species" reg="cancrivora">cancrivora</tp:taxon-name-part></tp:taxon-name></italic>
                </td><td rowspan="1" colspan="1">
                  <italic><tp:taxon-name><tp:taxon-name-part taxon-name-part-type="genus" reg="Fejervarya">F.</tp:taxon-name-part> <tp:taxon-name-part taxon-name-part-type="species" reg="moodiei">moodiei</tp:taxon-name-part></tp:taxon-name></italic>
                </td><td rowspan="1" colspan="1">Northern Luzon</td><td rowspan="1" colspan="1"><abbrev xmlns:xlink="http://www.w3.org/1999/xlink" xlink:title="Field Museum of Natural History" id="ABBRID0ETMAE" xlink:type="simple">FMNH</abbrev> 161693</td><td rowspan="1" colspan="1">–</td><td rowspan="1" colspan="1">B</td><td rowspan="1" colspan="1">This study</td></tr><tr><td rowspan="1" colspan="1">
                  <italic><tp:taxon-name><tp:taxon-name-part taxon-name-part-type="genus" reg="Fejervarya">F.</tp:taxon-name-part> <tp:taxon-name-part taxon-name-part-type="species" reg="cancrivora">cancrivora</tp:taxon-name-part></tp:taxon-name></italic>
                </td><td rowspan="1" colspan="1">
                  <italic><tp:taxon-name><tp:taxon-name-part taxon-name-part-type="genus" reg="Fejervarya">F.</tp:taxon-name-part> <tp:taxon-name-part taxon-name-part-type="species" reg="moodiei">moodiei</tp:taxon-name-part></tp:taxon-name></italic>
                </td><td rowspan="1" colspan="1">Northern Luzon</td><td rowspan="1" colspan="1"><abbrev xmlns:xlink="http://www.w3.org/1999/xlink" xlink:title="Field Museum of Natural History" id="ABBRID0EGOAE" xlink:type="simple">FMNH</abbrev> 161697</td><td rowspan="1" colspan="1">–</td><td rowspan="1" colspan="1">B</td><td rowspan="1" colspan="1">This study</td></tr><tr><td rowspan="1" colspan="1">
                  <italic><tp:taxon-name><tp:taxon-name-part taxon-name-part-type="genus" reg="Fejervarya">F.</tp:taxon-name-part> <tp:taxon-name-part taxon-name-part-type="species" reg="cancrivora">cancrivora</tp:taxon-name-part></tp:taxon-name></italic>
                </td><td rowspan="1" colspan="1">
                  <italic><tp:taxon-name><tp:taxon-name-part taxon-name-part-type="genus" reg="Fejervarya">F.</tp:taxon-name-part> <tp:taxon-name-part taxon-name-part-type="species" reg="moodiei">moodiei</tp:taxon-name-part></tp:taxon-name></italic>
                </td><td rowspan="1" colspan="1">Chonburi, Thailand</td><td rowspan="1" colspan="1"><abbrev xmlns:xlink="http://www.w3.org/1999/xlink" xlink:title="Field Museum of Natural History" id="ABBRID0EZPAE" xlink:type="simple">FMNH</abbrev> 190532</td><td rowspan="1" colspan="1">–</td><td rowspan="1" colspan="1">B</td><td rowspan="1" colspan="1">This study</td></tr><tr><td rowspan="1" colspan="1">
                  <italic><tp:taxon-name><tp:taxon-name-part taxon-name-part-type="genus" reg="Fejervarya">F.</tp:taxon-name-part> <tp:taxon-name-part taxon-name-part-type="species" reg="cancrivora">cancrivora</tp:taxon-name-part></tp:taxon-name></italic>
                </td><td rowspan="1" colspan="1">
                  <italic><tp:taxon-name><tp:taxon-name-part taxon-name-part-type="genus" reg="Fejervarya">F.</tp:taxon-name-part> <tp:taxon-name-part taxon-name-part-type="species" reg="moodiei">moodiei</tp:taxon-name-part></tp:taxon-name></italic>
                </td><td rowspan="1" colspan="1">Mueang Surat Thani, Surat Thani, Thailand</td><td rowspan="1" colspan="1"><abbrev xmlns:xlink="http://www.w3.org/1999/xlink" xlink:title="Thailand Natural History Museum" id="ABBRID0EMRAE" xlink:type="simple">THNHM</abbrev> 05857</td><td rowspan="1" colspan="1">–</td><td rowspan="1" colspan="1">B</td><td rowspan="1" colspan="1">This study</td></tr><tr><td rowspan="1" colspan="1">
                  <italic><tp:taxon-name><tp:taxon-name-part taxon-name-part-type="genus" reg="Fejervarya">F.</tp:taxon-name-part> <tp:taxon-name-part taxon-name-part-type="species" reg="cancrivora">cancrivora</tp:taxon-name-part></tp:taxon-name></italic>
                </td><td rowspan="1" colspan="1">
                  <italic><tp:taxon-name><tp:taxon-name-part taxon-name-part-type="genus" reg="Fejervarya">F.</tp:taxon-name-part> <tp:taxon-name-part taxon-name-part-type="species" reg="moodiei">moodiei</tp:taxon-name-part></tp:taxon-name></italic>
                </td><td rowspan="1" colspan="1">Moo Ko Chumphon National Park, Chumphon, Thailand</td><td rowspan="1" colspan="1"><abbrev xmlns:xlink="http://www.w3.org/1999/xlink" xlink:title="Thailand Natural History Museum" id="ABBRID0E6SAE" xlink:type="simple">THNHM</abbrev> 01032</td><td rowspan="1" colspan="1">–</td><td rowspan="1" colspan="1">B</td><td rowspan="1" colspan="1">This study</td></tr><tr><td rowspan="1" colspan="1">
                  <italic><tp:taxon-name><tp:taxon-name-part taxon-name-part-type="genus" reg="Fejervarya">F.</tp:taxon-name-part> <tp:taxon-name-part taxon-name-part-type="species" reg="cancrivora">cancrivora</tp:taxon-name-part></tp:taxon-name></italic>
                </td><td rowspan="1" colspan="1">
                  <italic><tp:taxon-name><tp:taxon-name-part taxon-name-part-type="genus" reg="Fejervarya">F.</tp:taxon-name-part> <tp:taxon-name-part taxon-name-part-type="species" reg="moodiei">moodiei</tp:taxon-name-part></tp:taxon-name></italic>
                </td><td rowspan="1" colspan="1">Moo Ko Chumphon National Park, Chumphon, Thailand</td><td rowspan="1" colspan="1"><abbrev xmlns:xlink="http://www.w3.org/1999/xlink" xlink:title="Thailand Natural History Museum" id="ABBRID0ESUAE" xlink:type="simple">THNHM</abbrev> 01031</td><td rowspan="1" colspan="1">–</td><td rowspan="1" colspan="1">B</td><td rowspan="1" colspan="1">This study</td></tr><tr><td rowspan="1" colspan="1">
                  <italic><tp:taxon-name><tp:taxon-name-part taxon-name-part-type="genus" reg="Fejervarya">F.</tp:taxon-name-part> <tp:taxon-name-part taxon-name-part-type="species" reg="cancrivora">cancrivora</tp:taxon-name-part></tp:taxon-name></italic>
                </td><td rowspan="1" colspan="1">
                  <italic><tp:taxon-name><tp:taxon-name-part taxon-name-part-type="genus" reg="Fejervarya">F.</tp:taxon-name-part> <tp:taxon-name-part taxon-name-part-type="species" reg="moodiei">moodiei</tp:taxon-name-part></tp:taxon-name></italic>
                </td><td rowspan="1" colspan="1">Moo Ko Chumphon National Park, Chumphon, Thailand</td><td rowspan="1" colspan="1"><abbrev xmlns:xlink="http://www.w3.org/1999/xlink" xlink:title="Thailand Natural History Museum" id="ABBRID0EFWAE" xlink:type="simple">THNHM</abbrev> 01033</td><td rowspan="1" colspan="1">–</td><td rowspan="1" colspan="1">B</td><td rowspan="1" colspan="1">This study</td></tr><tr><td rowspan="1" colspan="1">
                  <italic><tp:taxon-name><tp:taxon-name-part taxon-name-part-type="genus" reg="Fejervarya">F.</tp:taxon-name-part> <tp:taxon-name-part taxon-name-part-type="species" reg="cancrivora">cancrivora</tp:taxon-name-part></tp:taxon-name></italic>
                </td><td rowspan="1" colspan="1">
                  <italic><tp:taxon-name><tp:taxon-name-part taxon-name-part-type="genus" reg="Fejervarya">F.</tp:taxon-name-part> <tp:taxon-name-part taxon-name-part-type="species" reg="moodiei">moodiei</tp:taxon-name-part></tp:taxon-name></italic>
                </td><td rowspan="1" colspan="1">Ko Libong, Trang, Thailand</td><td rowspan="1" colspan="1"><abbrev xmlns:xlink="http://www.w3.org/1999/xlink" xlink:title="Thailand Natural History Museum" id="ABBRID0EYXAE" xlink:type="simple">THNHM</abbrev> 02249</td><td rowspan="1" colspan="1">–</td><td rowspan="1" colspan="1">B</td><td rowspan="1" colspan="1">This study</td></tr><tr><td rowspan="1" colspan="1">
                  <italic><tp:taxon-name><tp:taxon-name-part taxon-name-part-type="genus" reg="Fejervarya">F.</tp:taxon-name-part> <tp:taxon-name-part taxon-name-part-type="species" reg="cancrivora">cancrivora</tp:taxon-name-part></tp:taxon-name></italic>
                </td><td rowspan="1" colspan="1">
                  <italic><tp:taxon-name><tp:taxon-name-part taxon-name-part-type="genus" reg="Fejervarya">F.</tp:taxon-name-part> <tp:taxon-name-part taxon-name-part-type="species" reg="moodiei">moodiei</tp:taxon-name-part></tp:taxon-name></italic>
                </td><td rowspan="1" colspan="1">Songkhla lake, Songkhla, Thailand</td><td rowspan="1" colspan="1"><abbrev xmlns:xlink="http://www.w3.org/1999/xlink" xlink:title="Thailand Natural History Museum" id="ABBRID0ELZAE" xlink:type="simple">THNHM</abbrev> 02405</td><td rowspan="1" colspan="1">–</td><td rowspan="1" colspan="1">B</td><td rowspan="1" colspan="1">This study</td></tr><tr><td rowspan="1" colspan="1">
                  <italic><tp:taxon-name><tp:taxon-name-part taxon-name-part-type="genus" reg="Fejervarya">F.</tp:taxon-name-part> <tp:taxon-name-part taxon-name-part-type="species" reg="cancrivora">cancrivora</tp:taxon-name-part></tp:taxon-name></italic>
                </td><td rowspan="1" colspan="1">
                  <italic><tp:taxon-name><tp:taxon-name-part taxon-name-part-type="genus" reg="Fejervarya">F.</tp:taxon-name-part> <tp:taxon-name-part taxon-name-part-type="species" reg="moodiei">moodiei</tp:taxon-name-part></tp:taxon-name></italic>
                </td><td rowspan="1" colspan="1">Songkhla lake, Phatthalung, Thailand</td><td rowspan="1" colspan="1"><abbrev xmlns:xlink="http://www.w3.org/1999/xlink" xlink:title="Thailand Natural History Museum" id="ABBRID0E51AE" xlink:type="simple">THNHM</abbrev> 04332</td><td rowspan="1" colspan="1">–</td><td rowspan="1" colspan="1">B</td><td rowspan="1" colspan="1">This study</td></tr><tr><td rowspan="1" colspan="1">
                  <italic><tp:taxon-name><tp:taxon-name-part taxon-name-part-type="genus" reg="Fejervarya">F.</tp:taxon-name-part> <tp:taxon-name-part taxon-name-part-type="species" reg="cancrivora">cancrivora</tp:taxon-name-part></tp:taxon-name></italic>
                </td><td rowspan="1" colspan="1">
                  <italic><tp:taxon-name><tp:taxon-name-part taxon-name-part-type="genus" reg="Fejervarya">F.</tp:taxon-name-part> <tp:taxon-name-part taxon-name-part-type="species" reg="moodiei">moodiei</tp:taxon-name-part></tp:taxon-name></italic>
                </td><td rowspan="1" colspan="1">Kleang, Rayong, Thailand</td><td rowspan="1" colspan="1"><abbrev xmlns:xlink="http://www.w3.org/1999/xlink" xlink:title="Thailand Natural History Museum" id="ABBRID0ER3AE" xlink:type="simple">THNHM</abbrev> 14252</td><td rowspan="1" colspan="1">–</td><td rowspan="1" colspan="1">B</td><td rowspan="1" colspan="1">This study</td></tr><tr><td rowspan="1" colspan="1">
                  <italic><tp:taxon-name><tp:taxon-name-part taxon-name-part-type="genus" reg="Fejervarya">F.</tp:taxon-name-part> <tp:taxon-name-part taxon-name-part-type="species" reg="cancrivora">cancrivora</tp:taxon-name-part></tp:taxon-name></italic>
                </td><td rowspan="1" colspan="1">
                  <italic><tp:taxon-name><tp:taxon-name-part taxon-name-part-type="genus" reg="Fejervarya">F.</tp:taxon-name-part> <tp:taxon-name-part taxon-name-part-type="species" reg="moodiei">moodiei</tp:taxon-name-part></tp:taxon-name></italic>
                </td><td rowspan="1" colspan="1">Kleang, Rayong, Thailand</td><td rowspan="1" colspan="1"><abbrev xmlns:xlink="http://www.w3.org/1999/xlink" xlink:title="Thailand Natural History Museum" id="ABBRID0EE5AE" xlink:type="simple">THNHM</abbrev> 14254</td><td rowspan="1" colspan="1">–</td><td rowspan="1" colspan="1">B</td><td rowspan="1" colspan="1">This study</td></tr><tr><td rowspan="1" colspan="1">
                  <italic><tp:taxon-name><tp:taxon-name-part taxon-name-part-type="genus" reg="Fejervarya">F.</tp:taxon-name-part> <tp:taxon-name-part taxon-name-part-type="species" reg="cancrivora">cancrivora</tp:taxon-name-part></tp:taxon-name></italic>
                </td><td rowspan="1" colspan="1">
                  <italic><tp:taxon-name><tp:taxon-name-part taxon-name-part-type="genus" reg="Fejervarya">F.</tp:taxon-name-part> <tp:taxon-name-part taxon-name-part-type="species" reg="moodiei">moodiei</tp:taxon-name-part></tp:taxon-name></italic>
                </td><td rowspan="1" colspan="1">Kleang, Rayong, Thailand</td><td rowspan="1" colspan="1"><abbrev xmlns:xlink="http://www.w3.org/1999/xlink" xlink:title="Thailand Natural History Museum" id="ABBRID0EX6AE" xlink:type="simple">THNHM</abbrev> 14255</td><td rowspan="1" colspan="1">–</td><td rowspan="1" colspan="1">B</td><td rowspan="1" colspan="1">This study</td></tr><tr><td rowspan="1" colspan="1">
                  <italic><tp:taxon-name><tp:taxon-name-part taxon-name-part-type="genus" reg="Fejervarya">F.</tp:taxon-name-part> <tp:taxon-name-part taxon-name-part-type="species" reg="cancrivora">cancrivora</tp:taxon-name-part></tp:taxon-name></italic>
                </td><td rowspan="1" colspan="1">
                  <italic><tp:taxon-name><tp:taxon-name-part taxon-name-part-type="genus" reg="Fejervarya">F.</tp:taxon-name-part> <tp:taxon-name-part taxon-name-part-type="species" reg="moodiei">moodiei</tp:taxon-name-part></tp:taxon-name></italic>
                </td><td rowspan="1" colspan="1">Kleang, Rayong, Thailand</td><td rowspan="1" colspan="1"><abbrev xmlns:xlink="http://www.w3.org/1999/xlink" xlink:title="Thailand Natural History Museum" id="ABBRID0ELBAG" xlink:type="simple">THNHM</abbrev> 14256</td><td rowspan="1" colspan="1">–</td><td rowspan="1" colspan="1">B</td><td rowspan="1" colspan="1">This study</td></tr><tr><td rowspan="1" colspan="1">
                  <italic><tp:taxon-name><tp:taxon-name-part taxon-name-part-type="genus" reg="Fejervarya">F.</tp:taxon-name-part> <tp:taxon-name-part taxon-name-part-type="species" reg="cancrivora">cancrivora</tp:taxon-name-part></tp:taxon-name></italic>
                </td><td rowspan="1" colspan="1">
                  <italic><tp:taxon-name><tp:taxon-name-part taxon-name-part-type="genus" reg="Fejervarya">F.</tp:taxon-name-part> <tp:taxon-name-part taxon-name-part-type="species" reg="moodiei">moodiei</tp:taxon-name-part></tp:taxon-name></italic>
                </td><td rowspan="1" colspan="1">Mueang Trat, Trat, Thailand</td><td rowspan="1" colspan="1"><abbrev xmlns:xlink="http://www.w3.org/1999/xlink" xlink:title="Thailand Natural History Museum" id="ABBRID0E5CAG" xlink:type="simple">THNHM</abbrev> 16631</td><td rowspan="1" colspan="1">–</td><td rowspan="1" colspan="1">B</td><td rowspan="1" colspan="1">This study</td></tr><tr><td rowspan="1" colspan="1">
                  <italic><tp:taxon-name><tp:taxon-name-part taxon-name-part-type="genus" reg="Fejervarya">F.</tp:taxon-name-part> <tp:taxon-name-part taxon-name-part-type="species" reg="cancrivora">cancrivora</tp:taxon-name-part></tp:taxon-name></italic>
                </td><td rowspan="1" colspan="1">
                  <italic><tp:taxon-name><tp:taxon-name-part taxon-name-part-type="genus" reg="Fejervarya">F.</tp:taxon-name-part> <tp:taxon-name-part taxon-name-part-type="species" reg="moodiei">moodiei</tp:taxon-name-part></tp:taxon-name></italic>
                </td><td rowspan="1" colspan="1">Tak Bai, Narathiwat, Thailand</td><td rowspan="1" colspan="1"><abbrev xmlns:xlink="http://www.w3.org/1999/xlink" xlink:title="Thailand Natural History Museum" id="ABBRID0EREAG" xlink:type="simple">THNHM</abbrev> 19720</td><td rowspan="1" colspan="1">–</td><td rowspan="1" colspan="1">B</td><td rowspan="1" colspan="1">This study</td></tr><tr><td rowspan="1" colspan="1">
                  <italic><tp:taxon-name><tp:taxon-name-part taxon-name-part-type="genus" reg="Fejervarya">F.</tp:taxon-name-part> <tp:taxon-name-part taxon-name-part-type="species" reg="cancrivora">cancrivora</tp:taxon-name-part></tp:taxon-name></italic>
                </td><td rowspan="1" colspan="1">
                  <italic><tp:taxon-name><tp:taxon-name-part taxon-name-part-type="genus" reg="Fejervarya">F.</tp:taxon-name-part> <tp:taxon-name-part taxon-name-part-type="species" reg="moodiei">moodiei</tp:taxon-name-part></tp:taxon-name></italic>
                </td><td rowspan="1" colspan="1">Tak Bai, Narathiwat, Thailand</td><td rowspan="1" colspan="1"><abbrev xmlns:xlink="http://www.w3.org/1999/xlink" xlink:title="Thailand Natural History Museum" id="ABBRID0EEGAG" xlink:type="simple">THNHM</abbrev> 19721</td><td rowspan="1" colspan="1">–</td><td rowspan="1" colspan="1">B</td><td rowspan="1" colspan="1">This study</td></tr><tr><td rowspan="1" colspan="1">
                  <italic><tp:taxon-name><tp:taxon-name-part taxon-name-part-type="genus" reg="Fejervarya">F.</tp:taxon-name-part> <tp:taxon-name-part taxon-name-part-type="species" reg="cancrivora">cancrivora</tp:taxon-name-part></tp:taxon-name></italic>
                </td><td rowspan="1" colspan="1">
                  <italic><tp:taxon-name><tp:taxon-name-part taxon-name-part-type="genus" reg="Fejervarya">F.</tp:taxon-name-part> <tp:taxon-name-part taxon-name-part-type="species" reg="moodiei">moodiei</tp:taxon-name-part></tp:taxon-name></italic>
                </td><td rowspan="1" colspan="1">Tak Bai, Narathiwat, Thailand</td><td rowspan="1" colspan="1"><abbrev xmlns:xlink="http://www.w3.org/1999/xlink" xlink:title="Thailand Natural History Museum" id="ABBRID0EXHAG" xlink:type="simple">THNHM</abbrev> 19724</td><td rowspan="1" colspan="1">–</td><td rowspan="1" colspan="1">B</td><td rowspan="1" colspan="1">This study</td></tr><tr><td rowspan="1" colspan="1">
                  <italic><tp:taxon-name><tp:taxon-name-part taxon-name-part-type="genus" reg="Fejervarya">F.</tp:taxon-name-part> <tp:taxon-name-part taxon-name-part-type="species" reg="cancrivora">cancrivora</tp:taxon-name-part></tp:taxon-name></italic>
                </td><td rowspan="1" colspan="1">
                  <italic><tp:taxon-name><tp:taxon-name-part taxon-name-part-type="genus" reg="Fejervarya">F.</tp:taxon-name-part> <tp:taxon-name-part taxon-name-part-type="species" reg="moodiei">moodiei</tp:taxon-name-part></tp:taxon-name></italic>
                </td><td rowspan="1" colspan="1">Tak Bai, Narathiwat, Thailand</td><td rowspan="1" colspan="1"><abbrev xmlns:xlink="http://www.w3.org/1999/xlink" xlink:title="Thailand Natural History Museum" id="ABBRID0EKJAG" xlink:type="simple">THNHM</abbrev> 19725</td><td rowspan="1" colspan="1">–</td><td rowspan="1" colspan="1">B</td><td rowspan="1" colspan="1">This study</td></tr><tr><td rowspan="1" colspan="1">
                  <italic><tp:taxon-name><tp:taxon-name-part taxon-name-part-type="genus" reg="Fejervarya">F.</tp:taxon-name-part> <tp:taxon-name-part taxon-name-part-type="species" reg="cancrivora">cancrivora</tp:taxon-name-part></tp:taxon-name></italic>
                </td><td rowspan="1" colspan="1">
                  <italic><tp:taxon-name><tp:taxon-name-part taxon-name-part-type="genus" reg="Fejervarya">F.</tp:taxon-name-part> <tp:taxon-name-part taxon-name-part-type="species" reg="moodiei">moodiei</tp:taxon-name-part></tp:taxon-name></italic>
                </td><td rowspan="1" colspan="1">Suk Samran, Ranong, Thailand</td><td rowspan="1" colspan="1"><abbrev xmlns:xlink="http://www.w3.org/1999/xlink" xlink:title="Thailand Natural History Museum" id="ABBRID0E4KAG" xlink:type="simple">THNHM</abbrev> 25736</td><td rowspan="1" colspan="1">–</td><td rowspan="1" colspan="1">B</td><td rowspan="1" colspan="1">This study</td></tr><tr><td rowspan="1" colspan="1">
                  <italic><tp:taxon-name><tp:taxon-name-part taxon-name-part-type="genus" reg="Fejervarya">F.</tp:taxon-name-part> <tp:taxon-name-part taxon-name-part-type="species" reg="cancrivora">cancrivora</tp:taxon-name-part></tp:taxon-name></italic>
                </td><td rowspan="1" colspan="1">
                  <italic><tp:taxon-name><tp:taxon-name-part taxon-name-part-type="genus" reg="Fejervarya">F.</tp:taxon-name-part> <tp:taxon-name-part taxon-name-part-type="species" reg="moodiei">moodiei</tp:taxon-name-part></tp:taxon-name></italic>
                </td><td rowspan="1" colspan="1">Suk Samran, Ranong, Thailand</td><td rowspan="1" colspan="1"><abbrev xmlns:xlink="http://www.w3.org/1999/xlink" xlink:title="Thailand Natural History Museum" id="ABBRID0EQMAG" xlink:type="simple">THNHM</abbrev> 26002</td><td rowspan="1" colspan="1">–</td><td rowspan="1" colspan="1">B</td><td rowspan="1" colspan="1">This study</td></tr><tr><td rowspan="1" colspan="1">
                  <italic><tp:taxon-name><tp:taxon-name-part taxon-name-part-type="genus" reg="Fejervarya">F.</tp:taxon-name-part> <tp:taxon-name-part taxon-name-part-type="species" reg="cancrivora">cancrivora</tp:taxon-name-part></tp:taxon-name></italic>
                </td><td rowspan="1" colspan="1">
                  <italic><tp:taxon-name><tp:taxon-name-part taxon-name-part-type="genus" reg="Fejervarya">F.</tp:taxon-name-part> <tp:taxon-name-part taxon-name-part-type="species" reg="moodiei">moodiei</tp:taxon-name-part></tp:taxon-name></italic>
                </td><td rowspan="1" colspan="1">Suk Samran, Ranong, Thailand</td><td rowspan="1" colspan="1"><abbrev xmlns:xlink="http://www.w3.org/1999/xlink" xlink:title="Thailand Natural History Museum" id="ABBRID0EDOAG" xlink:type="simple">THNHM</abbrev> 26016</td><td rowspan="1" colspan="1">–</td><td rowspan="1" colspan="1">B</td><td rowspan="1" colspan="1">This study</td></tr><tr><td rowspan="1" colspan="1">
                  <italic><tp:taxon-name><tp:taxon-name-part taxon-name-part-type="genus" reg="Fejervarya">F.</tp:taxon-name-part> <tp:taxon-name-part taxon-name-part-type="species" reg="cancrivora">cancrivora</tp:taxon-name-part></tp:taxon-name></italic>
                </td><td rowspan="1" colspan="1">
                  <italic><tp:taxon-name><tp:taxon-name-part taxon-name-part-type="genus" reg="Fejervarya">F.</tp:taxon-name-part> <tp:taxon-name-part taxon-name-part-type="species" reg="moodiei">moodiei</tp:taxon-name-part></tp:taxon-name></italic>
                </td><td rowspan="1" colspan="1">Sam Roi Yot, Prachuap Khiri Khan, Thailand</td><td rowspan="1" colspan="1"><abbrev xmlns:xlink="http://www.w3.org/1999/xlink" content-type="institution" xlink:title="Zoological Museum, Kasetsart University, Bangkok, Thailand" id="ABBRID0EWPAG" xlink:type="simple">ZMKU</abbrev> AM 01368</td><td rowspan="1" colspan="1">
                  <ext-link xmlns:xlink="http://www.w3.org/1999/xlink" ext-link-type="gen" xlink:href="MN453492" xlink:type="simple">MN453492</ext-link>
                </td><td rowspan="1" colspan="1">A</td><td rowspan="1" colspan="1">This study</td></tr><tr><td rowspan="1" colspan="1">
                  <italic><tp:taxon-name><tp:taxon-name-part taxon-name-part-type="genus" reg="Fejervarya">F.</tp:taxon-name-part> <tp:taxon-name-part taxon-name-part-type="species" reg="cancrivora">cancrivora</tp:taxon-name-part></tp:taxon-name></italic>
                </td><td rowspan="1" colspan="1">
                  <italic><tp:taxon-name><tp:taxon-name-part taxon-name-part-type="genus" reg="Fejervarya">F.</tp:taxon-name-part> <tp:taxon-name-part taxon-name-part-type="species" reg="moodiei">moodiei</tp:taxon-name-part></tp:taxon-name></italic>
                </td><td rowspan="1" colspan="1">Sam Roi Yot, Prachuap Khiri Khan, Thailand</td><td rowspan="1" colspan="1"><abbrev xmlns:xlink="http://www.w3.org/1999/xlink" content-type="institution" xlink:title="Zoological Museum, Kasetsart University, Bangkok, Thailand" id="ABBRID0EQRAG" xlink:type="simple">ZMKU</abbrev> AM 01369</td><td rowspan="1" colspan="1">
                  <ext-link xmlns:xlink="http://www.w3.org/1999/xlink" ext-link-type="gen" xlink:href="MN453493" xlink:type="simple">MN453493</ext-link>
                </td><td rowspan="1" colspan="1">A, B</td><td rowspan="1" colspan="1">This study</td></tr><tr><td rowspan="1" colspan="1">
                  <italic><tp:taxon-name><tp:taxon-name-part taxon-name-part-type="genus" reg="Fejervarya">F.</tp:taxon-name-part> <tp:taxon-name-part taxon-name-part-type="species" reg="cancrivora">cancrivora</tp:taxon-name-part></tp:taxon-name></italic>
                </td><td rowspan="1" colspan="1">
                  <italic><tp:taxon-name><tp:taxon-name-part taxon-name-part-type="genus" reg="Fejervarya">F.</tp:taxon-name-part> <tp:taxon-name-part taxon-name-part-type="species" reg="moodiei">moodiei</tp:taxon-name-part></tp:taxon-name></italic>
                </td><td rowspan="1" colspan="1">Sam Roi Yot, Prachuap Khiri Khan, Thailand</td><td rowspan="1" colspan="1"><abbrev xmlns:xlink="http://www.w3.org/1999/xlink" content-type="institution" xlink:title="Zoological Museum, Kasetsart University, Bangkok, Thailand" id="ABBRID0EKTAG" xlink:type="simple">ZMKU</abbrev> AM 01370</td><td rowspan="1" colspan="1">
                  <ext-link xmlns:xlink="http://www.w3.org/1999/xlink" ext-link-type="gen" xlink:href="MN453494" xlink:type="simple">MN453494</ext-link>
                </td><td rowspan="1" colspan="1">A</td><td rowspan="1" colspan="1">This study</td></tr><tr><td rowspan="1" colspan="1">
                  <italic><tp:taxon-name><tp:taxon-name-part taxon-name-part-type="genus" reg="Fejervarya">F.</tp:taxon-name-part> <tp:taxon-name-part taxon-name-part-type="species" reg="cancrivora">cancrivora</tp:taxon-name-part></tp:taxon-name></italic>
                </td><td rowspan="1" colspan="1">
                  <italic><tp:taxon-name><tp:taxon-name-part taxon-name-part-type="genus" reg="Fejervarya">F.</tp:taxon-name-part> <tp:taxon-name-part taxon-name-part-type="species" reg="moodiei">moodiei</tp:taxon-name-part></tp:taxon-name></italic>
                </td><td rowspan="1" colspan="1">Sam Roi Yot, Prachuap Khiri Khan, Thailand</td><td rowspan="1" colspan="1"><abbrev xmlns:xlink="http://www.w3.org/1999/xlink" content-type="institution" xlink:title="Zoological Museum, Kasetsart University, Bangkok, Thailand" id="ABBRID0EEVAG" xlink:type="simple">ZMKU</abbrev> AM 01371</td><td rowspan="1" colspan="1">–</td><td rowspan="1" colspan="1">B</td><td rowspan="1" colspan="1">This study</td></tr><tr><td rowspan="1" colspan="1">
                  <italic><tp:taxon-name><tp:taxon-name-part taxon-name-part-type="genus" reg="Fejervarya">F.</tp:taxon-name-part> <tp:taxon-name-part taxon-name-part-type="species" reg="cancrivora">cancrivora</tp:taxon-name-part></tp:taxon-name></italic>
                </td><td rowspan="1" colspan="1">
                  <italic><tp:taxon-name><tp:taxon-name-part taxon-name-part-type="genus" reg="Fejervarya">F.</tp:taxon-name-part> <tp:taxon-name-part taxon-name-part-type="species" reg="moodiei">moodiei</tp:taxon-name-part></tp:taxon-name></italic>
                </td><td rowspan="1" colspan="1">Kraburi, Ranong, Thailand</td><td rowspan="1" colspan="1"><abbrev xmlns:xlink="http://www.w3.org/1999/xlink" content-type="institution" xlink:title="Zoological Museum, Kasetsart University, Bangkok, Thailand" id="ABBRID0EYWAG" xlink:type="simple">ZMKU</abbrev> AM 01373</td><td rowspan="1" colspan="1">
                  <ext-link xmlns:xlink="http://www.w3.org/1999/xlink" ext-link-type="gen" xlink:href="MN453495" xlink:type="simple">MN453495</ext-link>
                </td><td rowspan="1" colspan="1">A, B</td><td rowspan="1" colspan="1">This study</td></tr><tr><td rowspan="1" colspan="1">
                  <italic><tp:taxon-name><tp:taxon-name-part taxon-name-part-type="genus" reg="Fejervarya">F.</tp:taxon-name-part> <tp:taxon-name-part taxon-name-part-type="species" reg="cancrivora">cancrivora</tp:taxon-name-part></tp:taxon-name></italic>
                </td><td rowspan="1" colspan="1">
                  <italic><tp:taxon-name><tp:taxon-name-part taxon-name-part-type="genus" reg="Fejervarya">F.</tp:taxon-name-part> <tp:taxon-name-part taxon-name-part-type="species" reg="moodiei">moodiei</tp:taxon-name-part></tp:taxon-name></italic>
                </td><td rowspan="1" colspan="1">Kraburi, Ranong, Thailand</td><td rowspan="1" colspan="1"><abbrev xmlns:xlink="http://www.w3.org/1999/xlink" content-type="institution" xlink:title="Zoological Museum, Kasetsart University, Bangkok, Thailand" id="ABBRID0ESYAG" xlink:type="simple">ZMKU</abbrev> AM 01375</td><td rowspan="1" colspan="1">
                  <ext-link xmlns:xlink="http://www.w3.org/1999/xlink" ext-link-type="gen" xlink:href="MN453496" xlink:type="simple">MN453496</ext-link>
                </td><td rowspan="1" colspan="1">A, B</td><td rowspan="1" colspan="1">This study</td></tr><tr><td rowspan="1" colspan="1">
                  <italic><tp:taxon-name><tp:taxon-name-part taxon-name-part-type="genus" reg="Fejervarya">F.</tp:taxon-name-part> <tp:taxon-name-part taxon-name-part-type="species" reg="cancrivora">cancrivora</tp:taxon-name-part></tp:taxon-name></italic>
                </td><td rowspan="1" colspan="1">
                  <italic><tp:taxon-name><tp:taxon-name-part taxon-name-part-type="genus" reg="Fejervarya">F.</tp:taxon-name-part> <tp:taxon-name-part taxon-name-part-type="species" reg="moodiei">moodiei</tp:taxon-name-part></tp:taxon-name></italic>
                </td><td rowspan="1" colspan="1">Mueang, Phuket, Thailand</td><td rowspan="1" colspan="1"><abbrev xmlns:xlink="http://www.w3.org/1999/xlink" content-type="institution" xlink:title="Zoological Museum, Kasetsart University, Bangkok, Thailand" id="ABBRID0EM1AG" xlink:type="simple">ZMKU</abbrev> AM 01376</td><td rowspan="1" colspan="1">–</td><td rowspan="1" colspan="1">B</td><td rowspan="1" colspan="1">This study</td></tr><tr><td rowspan="1" colspan="1">
                  <italic><tp:taxon-name><tp:taxon-name-part taxon-name-part-type="genus" reg="Fejervarya">F.</tp:taxon-name-part> <tp:taxon-name-part taxon-name-part-type="species" reg="cancrivora">cancrivora</tp:taxon-name-part></tp:taxon-name></italic>
                </td><td rowspan="1" colspan="1">
                  <italic><tp:taxon-name><tp:taxon-name-part taxon-name-part-type="genus" reg="Fejervarya">F.</tp:taxon-name-part> <tp:taxon-name-part taxon-name-part-type="species" reg="moodiei">moodiei</tp:taxon-name-part></tp:taxon-name></italic>
                </td><td rowspan="1" colspan="1">Mueang, Phuket, Thailand</td><td rowspan="1" colspan="1"><abbrev xmlns:xlink="http://www.w3.org/1999/xlink" content-type="institution" xlink:title="Zoological Museum, Kasetsart University, Bangkok, Thailand" id="ABBRID0EA3AG" xlink:type="simple">ZMKU</abbrev> AM 01377</td><td rowspan="1" colspan="1">
                  <ext-link xmlns:xlink="http://www.w3.org/1999/xlink" ext-link-type="gen" xlink:href="MN453497" xlink:type="simple">MN453497</ext-link>
                </td><td rowspan="1" colspan="1">A</td><td rowspan="1" colspan="1">This study</td></tr><tr><td rowspan="1" colspan="1">
                  <italic><tp:taxon-name><tp:taxon-name-part taxon-name-part-type="genus" reg="Fejervarya">F.</tp:taxon-name-part> <tp:taxon-name-part taxon-name-part-type="species" reg="cancrivora">cancrivora</tp:taxon-name-part></tp:taxon-name></italic>
                </td><td rowspan="1" colspan="1">
                  <italic><tp:taxon-name><tp:taxon-name-part taxon-name-part-type="genus" reg="Fejervarya">F.</tp:taxon-name-part> <tp:taxon-name-part taxon-name-part-type="species" reg="moodiei">moodiei</tp:taxon-name-part></tp:taxon-name></italic>
                </td><td rowspan="1" colspan="1">Mueang, Phuket, Thailand</td><td rowspan="1" colspan="1"><abbrev xmlns:xlink="http://www.w3.org/1999/xlink" content-type="institution" xlink:title="Zoological Museum, Kasetsart University, Bangkok, Thailand" id="ABBRID0E14AG" xlink:type="simple">ZMKU</abbrev> AM 01381</td><td rowspan="1" colspan="1">
                  <ext-link xmlns:xlink="http://www.w3.org/1999/xlink" ext-link-type="gen" xlink:href="MN453498" xlink:type="simple">MN453498</ext-link>
                </td><td rowspan="1" colspan="1">A, B</td><td rowspan="1" colspan="1">This study</td></tr><tr><td rowspan="1" colspan="1">
                  <italic><tp:taxon-name><tp:taxon-name-part taxon-name-part-type="genus" reg="Fejervarya">F.</tp:taxon-name-part> <tp:taxon-name-part taxon-name-part-type="species" reg="cancrivora">cancrivora</tp:taxon-name-part></tp:taxon-name></italic>
                </td><td rowspan="1" colspan="1">
                  <italic><tp:taxon-name><tp:taxon-name-part taxon-name-part-type="genus" reg="Fejervarya">F.</tp:taxon-name-part> <tp:taxon-name-part taxon-name-part-type="species" reg="moodiei">moodiei</tp:taxon-name-part></tp:taxon-name></italic>
                </td><td rowspan="1" colspan="1">Ko Samui, Surat Thani, Thailand</td><td rowspan="1" colspan="1"><abbrev xmlns:xlink="http://www.w3.org/1999/xlink" content-type="institution" xlink:title="Zoological Museum, Kasetsart University, Bangkok, Thailand" id="ABBRID0EU6AG" xlink:type="simple">ZMKU</abbrev> AM 01384</td><td rowspan="1" colspan="1">
                  <ext-link xmlns:xlink="http://www.w3.org/1999/xlink" ext-link-type="gen" xlink:href="MN453499" xlink:type="simple">MN453499</ext-link>
                </td><td rowspan="1" colspan="1">A, B</td><td rowspan="1" colspan="1">This study</td></tr><tr><td rowspan="1" colspan="1">
                  <italic><tp:taxon-name><tp:taxon-name-part taxon-name-part-type="genus" reg="Fejervarya">F.</tp:taxon-name-part> <tp:taxon-name-part taxon-name-part-type="species" reg="cancrivora">cancrivora</tp:taxon-name-part></tp:taxon-name></italic>
                </td><td rowspan="1" colspan="1">
                  <italic><tp:taxon-name><tp:taxon-name-part taxon-name-part-type="genus" reg="Fejervarya">F.</tp:taxon-name-part> <tp:taxon-name-part taxon-name-part-type="species" reg="moodiei">moodiei</tp:taxon-name-part></tp:taxon-name></italic>
                </td><td rowspan="1" colspan="1">Ko Samui, Surat Thani, Thailand</td><td rowspan="1" colspan="1"><abbrev xmlns:xlink="http://www.w3.org/1999/xlink" content-type="institution" xlink:title="Zoological Museum, Kasetsart University, Bangkok, Thailand" id="ABBRID0EOBBG" xlink:type="simple">ZMKU</abbrev> AM 01386</td><td rowspan="1" colspan="1">–</td><td rowspan="1" colspan="1">B</td><td rowspan="1" colspan="1">This study</td></tr><tr><td rowspan="1" colspan="1">
                  <italic><tp:taxon-name><tp:taxon-name-part taxon-name-part-type="genus" reg="Fejervarya">F.</tp:taxon-name-part> <tp:taxon-name-part taxon-name-part-type="species" reg="cancrivora">cancrivora</tp:taxon-name-part></tp:taxon-name></italic>
                </td><td rowspan="1" colspan="1">
                  <italic><tp:taxon-name><tp:taxon-name-part taxon-name-part-type="genus" reg="Fejervarya">F.</tp:taxon-name-part> <tp:taxon-name-part taxon-name-part-type="species" reg="moodiei">moodiei</tp:taxon-name-part></tp:taxon-name></italic>
                </td><td rowspan="1" colspan="1">Ko Samui, Surat Thani, Thailand</td><td rowspan="1" colspan="1"><abbrev xmlns:xlink="http://www.w3.org/1999/xlink" content-type="institution" xlink:title="Zoological Museum, Kasetsart University, Bangkok, Thailand" id="ABBRID0ECDBG" xlink:type="simple">ZMKU</abbrev> AM 01387</td><td rowspan="1" colspan="1">
                  <ext-link xmlns:xlink="http://www.w3.org/1999/xlink" ext-link-type="gen" xlink:href="MN453500" xlink:type="simple">MN453500</ext-link>
                </td><td rowspan="1" colspan="1">A, B</td><td rowspan="1" colspan="1">This study</td></tr><tr><td rowspan="1" colspan="1">
                  <italic><tp:taxon-name><tp:taxon-name-part taxon-name-part-type="genus" reg="Fejervarya">F.</tp:taxon-name-part> <tp:taxon-name-part taxon-name-part-type="species" reg="cancrivora">cancrivora</tp:taxon-name-part></tp:taxon-name></italic>
                </td><td rowspan="1" colspan="1">
                  <italic><tp:taxon-name><tp:taxon-name-part taxon-name-part-type="genus" reg="Fejervarya">F.</tp:taxon-name-part> <tp:taxon-name-part taxon-name-part-type="species" reg="moodiei">moodiei</tp:taxon-name-part></tp:taxon-name></italic>
                </td><td rowspan="1" colspan="1">Mueang Phang-nga, Phang-nga, Thailand</td><td rowspan="1" colspan="1"><abbrev xmlns:xlink="http://www.w3.org/1999/xlink" content-type="institution" xlink:title="Zoological Museum, Kasetsart University, Bangkok, Thailand" id="ABBRID0E3EBG" xlink:type="simple">ZMKU</abbrev> AM 01390</td><td rowspan="1" colspan="1">
                  <ext-link xmlns:xlink="http://www.w3.org/1999/xlink" ext-link-type="gen" xlink:href="MN453501" xlink:type="simple">MN453501</ext-link>
                </td><td rowspan="1" colspan="1">A, B</td><td rowspan="1" colspan="1">This study</td></tr><tr><td rowspan="1" colspan="1">
                  <italic><tp:taxon-name><tp:taxon-name-part taxon-name-part-type="genus" reg="Fejervarya">F.</tp:taxon-name-part> <tp:taxon-name-part taxon-name-part-type="species" reg="cancrivora">cancrivora</tp:taxon-name-part></tp:taxon-name></italic>
                </td><td rowspan="1" colspan="1">
                  <italic><tp:taxon-name><tp:taxon-name-part taxon-name-part-type="genus" reg="Fejervarya">F.</tp:taxon-name-part> <tp:taxon-name-part taxon-name-part-type="species" reg="moodiei">moodiei</tp:taxon-name-part></tp:taxon-name></italic>
                </td><td rowspan="1" colspan="1">Mueang Phang-nga, Phang-nga, Thailand</td><td rowspan="1" colspan="1"><abbrev xmlns:xlink="http://www.w3.org/1999/xlink" content-type="institution" xlink:title="Zoological Museum, Kasetsart University, Bangkok, Thailand" id="ABBRID0EWGBG" xlink:type="simple">ZMKU</abbrev> AM 01394</td><td rowspan="1" colspan="1">
                  <ext-link xmlns:xlink="http://www.w3.org/1999/xlink" ext-link-type="gen" xlink:href="MN453502" xlink:type="simple">MN453502</ext-link>
                </td><td rowspan="1" colspan="1">A, B</td><td rowspan="1" colspan="1">This study</td></tr><tr><td rowspan="1" colspan="1">
                  <italic><tp:taxon-name><tp:taxon-name-part taxon-name-part-type="genus" reg="Fejervarya">F.</tp:taxon-name-part> <tp:taxon-name-part taxon-name-part-type="species" reg="cancrivora">cancrivora</tp:taxon-name-part></tp:taxon-name></italic>
                </td><td rowspan="1" colspan="1">
                  <italic><tp:taxon-name><tp:taxon-name-part taxon-name-part-type="genus" reg="Fejervarya">F.</tp:taxon-name-part> <tp:taxon-name-part taxon-name-part-type="species" reg="moodiei">moodiei</tp:taxon-name-part></tp:taxon-name></italic>
                </td><td rowspan="1" colspan="1">Mueang Phang-nga, Phang-nga, Thailand</td><td rowspan="1" colspan="1"><abbrev xmlns:xlink="http://www.w3.org/1999/xlink" content-type="institution" xlink:title="Zoological Museum, Kasetsart University, Bangkok, Thailand" id="ABBRID0EQIBG" xlink:type="simple">ZMKU</abbrev> AM 01397</td><td rowspan="1" colspan="1">
                  <ext-link xmlns:xlink="http://www.w3.org/1999/xlink" ext-link-type="gen" xlink:href="MN453503" xlink:type="simple">MN453503</ext-link>
                </td><td rowspan="1" colspan="1">A, B</td><td rowspan="1" colspan="1">This study</td></tr><tr><td rowspan="1" colspan="1">
                  <italic><tp:taxon-name><tp:taxon-name-part taxon-name-part-type="genus" reg="Fejervarya">F.</tp:taxon-name-part> <tp:taxon-name-part taxon-name-part-type="species" reg="cancrivora">cancrivora</tp:taxon-name-part></tp:taxon-name></italic>
                </td><td rowspan="1" colspan="1">
                  <italic><tp:taxon-name><tp:taxon-name-part taxon-name-part-type="genus" reg="Fejervarya">F.</tp:taxon-name-part> <tp:taxon-name-part taxon-name-part-type="species" reg="moodiei">moodiei</tp:taxon-name-part></tp:taxon-name></italic>
                </td><td rowspan="1" colspan="1">Mueang Phang-nga, Phang-nga, Thailand</td><td rowspan="1" colspan="1"><abbrev xmlns:xlink="http://www.w3.org/1999/xlink" content-type="institution" xlink:title="Zoological Museum, Kasetsart University, Bangkok, Thailand" id="ABBRID0EKKBG" xlink:type="simple">ZMKU</abbrev> AM 01398</td><td rowspan="1" colspan="1">–</td><td rowspan="1" colspan="1">B</td><td rowspan="1" colspan="1">This study</td></tr><tr><td rowspan="1" colspan="1">
                  <italic><tp:taxon-name><tp:taxon-name-part taxon-name-part-type="genus" reg="Fejervarya">F.</tp:taxon-name-part> <tp:taxon-name-part taxon-name-part-type="species" reg="cancrivora">cancrivora</tp:taxon-name-part></tp:taxon-name></italic>
                </td><td rowspan="1" colspan="1">
                  <italic><tp:taxon-name><tp:taxon-name-part taxon-name-part-type="genus" reg="Fejervarya">F.</tp:taxon-name-part> <tp:taxon-name-part taxon-name-part-type="species" reg="moodiei">moodiei</tp:taxon-name-part></tp:taxon-name></italic>
                </td><td rowspan="1" colspan="1">Mueang Phuket, Phuket, Thailand</td><td rowspan="1" colspan="1"><abbrev xmlns:xlink="http://www.w3.org/1999/xlink" content-type="institution" xlink:title="Zoological Museum, Kasetsart University, Bangkok, Thailand" id="ABBRID0E5LBG" xlink:type="simple">ZMKU</abbrev> AM 01399</td><td rowspan="1" colspan="1">
                  <ext-link xmlns:xlink="http://www.w3.org/1999/xlink" ext-link-type="gen" xlink:href="MN453504" xlink:type="simple">MN453504</ext-link>
                </td><td rowspan="1" colspan="1">A, B</td><td rowspan="1" colspan="1">This study</td></tr><tr><td rowspan="1" colspan="1">
                  <italic><tp:taxon-name><tp:taxon-name-part taxon-name-part-type="genus" reg="Fejervarya">F.</tp:taxon-name-part> <tp:taxon-name-part taxon-name-part-type="species" reg="cancrivora">cancrivora</tp:taxon-name-part></tp:taxon-name></italic>
                </td><td rowspan="1" colspan="1">
                  <italic><tp:taxon-name><tp:taxon-name-part taxon-name-part-type="genus" reg="Fejervarya">F.</tp:taxon-name-part> <tp:taxon-name-part taxon-name-part-type="species" reg="moodiei">moodiei</tp:taxon-name-part></tp:taxon-name></italic>
                </td><td rowspan="1" colspan="1">Mueang Phuket, Phuket, Thailand</td><td rowspan="1" colspan="1"><abbrev xmlns:xlink="http://www.w3.org/1999/xlink" content-type="institution" xlink:title="Zoological Museum, Kasetsart University, Bangkok, Thailand" id="ABBRID0EYNBG" xlink:type="simple">ZMKU</abbrev> AM 01400</td><td rowspan="1" colspan="1">–</td><td rowspan="1" colspan="1">B</td><td rowspan="1" colspan="1">This study</td></tr><tr><td rowspan="1" colspan="1">
                  <italic><tp:taxon-name><tp:taxon-name-part taxon-name-part-type="genus" reg="Fejervarya">F.</tp:taxon-name-part> <tp:taxon-name-part taxon-name-part-type="species" reg="cancrivora">cancrivora</tp:taxon-name-part></tp:taxon-name></italic>
                </td><td rowspan="1" colspan="1">
                  <italic><tp:taxon-name><tp:taxon-name-part taxon-name-part-type="genus" reg="Fejervarya">F.</tp:taxon-name-part> <tp:taxon-name-part taxon-name-part-type="species" reg="moodiei">moodiei</tp:taxon-name-part></tp:taxon-name></italic>
                </td><td rowspan="1" colspan="1">Mueang Phuket, Phuket, Thailand</td><td rowspan="1" colspan="1"><abbrev xmlns:xlink="http://www.w3.org/1999/xlink" content-type="institution" xlink:title="Zoological Museum, Kasetsart University, Bangkok, Thailand" id="ABBRID0EMPBG" xlink:type="simple">ZMKU</abbrev> AM 01404</td><td rowspan="1" colspan="1">–</td><td rowspan="1" colspan="1">B</td><td rowspan="1" colspan="1">This study</td></tr><tr><td rowspan="1" colspan="1">
                  <italic><tp:taxon-name><tp:taxon-name-part taxon-name-part-type="genus" reg="Fejervarya">F.</tp:taxon-name-part> <tp:taxon-name-part taxon-name-part-type="species" reg="cancrivora">cancrivora</tp:taxon-name-part></tp:taxon-name></italic>
                </td><td rowspan="1" colspan="1">
                  <italic><tp:taxon-name><tp:taxon-name-part taxon-name-part-type="genus" reg="Fejervarya">F.</tp:taxon-name-part> <tp:taxon-name-part taxon-name-part-type="species" reg="moodiei">moodiei</tp:taxon-name-part></tp:taxon-name></italic>
                </td><td rowspan="1" colspan="1">Ko Lanta, Krabi, Thailand</td><td rowspan="1" colspan="1"><abbrev xmlns:xlink="http://www.w3.org/1999/xlink" content-type="institution" xlink:title="Zoological Museum, Kasetsart University, Bangkok, Thailand" id="ABBRID0EARBG" xlink:type="simple">ZMKU</abbrev> AM 01405</td><td rowspan="1" colspan="1">
                  <ext-link xmlns:xlink="http://www.w3.org/1999/xlink" ext-link-type="gen" xlink:href="MN453505" xlink:type="simple">MN453505</ext-link>
                </td><td rowspan="1" colspan="1">A, B</td><td rowspan="1" colspan="1">This study</td></tr><tr><td rowspan="1" colspan="1">
                  <italic><tp:taxon-name><tp:taxon-name-part taxon-name-part-type="genus" reg="Fejervarya">F.</tp:taxon-name-part> <tp:taxon-name-part taxon-name-part-type="species" reg="cancrivora">cancrivora</tp:taxon-name-part></tp:taxon-name></italic>
                </td><td rowspan="1" colspan="1">
                  <italic><tp:taxon-name><tp:taxon-name-part taxon-name-part-type="genus" reg="Fejervarya">F.</tp:taxon-name-part> <tp:taxon-name-part taxon-name-part-type="species" reg="moodiei">moodiei</tp:taxon-name-part></tp:taxon-name></italic>
                </td><td rowspan="1" colspan="1">Ko Lanta, Krabi, Thailand</td><td rowspan="1" colspan="1"><abbrev xmlns:xlink="http://www.w3.org/1999/xlink" content-type="institution" xlink:title="Zoological Museum, Kasetsart University, Bangkok, Thailand" id="ABBRID0E1SBG" xlink:type="simple">ZMKU</abbrev> AM 01407</td><td rowspan="1" colspan="1">–</td><td rowspan="1" colspan="1">B</td><td rowspan="1" colspan="1">This study</td></tr><tr><td rowspan="1" colspan="1">
                  <italic><tp:taxon-name><tp:taxon-name-part taxon-name-part-type="genus" reg="Fejervarya">F.</tp:taxon-name-part> <tp:taxon-name-part taxon-name-part-type="species" reg="cancrivora">cancrivora</tp:taxon-name-part></tp:taxon-name></italic>
                </td><td rowspan="1" colspan="1">
                  <italic><tp:taxon-name><tp:taxon-name-part taxon-name-part-type="genus" reg="Fejervarya">F.</tp:taxon-name-part> <tp:taxon-name-part taxon-name-part-type="species" reg="moodiei">moodiei</tp:taxon-name-part></tp:taxon-name></italic>
                </td><td rowspan="1" colspan="1">Ko Lanta, Krabi, Thailand</td><td rowspan="1" colspan="1"><abbrev xmlns:xlink="http://www.w3.org/1999/xlink" content-type="institution" xlink:title="Zoological Museum, Kasetsart University, Bangkok, Thailand" id="ABBRID0EOUBG" xlink:type="simple">ZMKU</abbrev> AM 01409</td><td rowspan="1" colspan="1">
                  <ext-link xmlns:xlink="http://www.w3.org/1999/xlink" ext-link-type="gen" xlink:href="MN453506" xlink:type="simple">MN453506</ext-link>
                </td><td rowspan="1" colspan="1">A</td><td rowspan="1" colspan="1">This study</td></tr><tr><td rowspan="1" colspan="1">
                  <italic><tp:taxon-name><tp:taxon-name-part taxon-name-part-type="genus" reg="Fejervarya">F.</tp:taxon-name-part> <tp:taxon-name-part taxon-name-part-type="species" reg="cancrivora">cancrivora</tp:taxon-name-part></tp:taxon-name></italic>
                </td><td rowspan="1" colspan="1">
                  <italic><tp:taxon-name><tp:taxon-name-part taxon-name-part-type="genus" reg="Fejervarya">F.</tp:taxon-name-part> <tp:taxon-name-part taxon-name-part-type="species" reg="moodiei">moodiei</tp:taxon-name-part></tp:taxon-name></italic>
                </td><td rowspan="1" colspan="1">Ko Lanta, Krabi, Thailand</td><td rowspan="1" colspan="1"><abbrev xmlns:xlink="http://www.w3.org/1999/xlink" content-type="institution" xlink:title="Zoological Museum, Kasetsart University, Bangkok, Thailand" id="ABBRID0EIWBG" xlink:type="simple">ZMKU</abbrev> AM 01413</td><td rowspan="1" colspan="1">
                  <ext-link xmlns:xlink="http://www.w3.org/1999/xlink" ext-link-type="gen" xlink:href="MN453507" xlink:type="simple">MN453507</ext-link>
                </td><td rowspan="1" colspan="1">A</td><td rowspan="1" colspan="1">This study</td></tr><tr><td rowspan="1" colspan="1">
                  <italic><tp:taxon-name><tp:taxon-name-part taxon-name-part-type="genus" reg="Fejervarya">F.</tp:taxon-name-part> <tp:taxon-name-part taxon-name-part-type="species" reg="cancrivora">cancrivora</tp:taxon-name-part></tp:taxon-name></italic>
                </td><td rowspan="1" colspan="1">
                  <italic><tp:taxon-name><tp:taxon-name-part taxon-name-part-type="genus" reg="Fejervarya">F.</tp:taxon-name-part> <tp:taxon-name-part taxon-name-part-type="species" reg="moodiei">moodiei</tp:taxon-name-part></tp:taxon-name></italic>
                </td><td rowspan="1" colspan="1">Khanom, Nakhon Si Thammarat, Thailand</td><td rowspan="1" colspan="1"><abbrev xmlns:xlink="http://www.w3.org/1999/xlink" content-type="institution" xlink:title="Zoological Museum, Kasetsart University, Bangkok, Thailand" id="ABBRID0ECYBG" xlink:type="simple">ZMKU</abbrev> AM 01436</td><td rowspan="1" colspan="1">–</td><td rowspan="1" colspan="1">B</td><td rowspan="1" colspan="1">This study</td></tr><tr><td rowspan="1" colspan="1">
                  <italic><tp:taxon-name><tp:taxon-name-part taxon-name-part-type="genus" reg="Fejervarya">F.</tp:taxon-name-part> <tp:taxon-name-part taxon-name-part-type="species" reg="cancrivora">cancrivora</tp:taxon-name-part></tp:taxon-name></italic>
                </td><td rowspan="1" colspan="1">
                  <italic><tp:taxon-name><tp:taxon-name-part taxon-name-part-type="genus" reg="Fejervarya">F.</tp:taxon-name-part> <tp:taxon-name-part taxon-name-part-type="species" reg="moodiei">moodiei</tp:taxon-name-part></tp:taxon-name></italic>
                </td><td rowspan="1" colspan="1">Ko Chang, Trat, Thailand</td><td rowspan="1" colspan="1"><abbrev xmlns:xlink="http://www.w3.org/1999/xlink" content-type="institution" xlink:title="Zoological Museum, Kasetsart University, Bangkok, Thailand" id="ABBRID0EWZBG" xlink:type="simple">ZMKU</abbrev> AM 01442</td><td rowspan="1" colspan="1">
                  <ext-link xmlns:xlink="http://www.w3.org/1999/xlink" ext-link-type="gen" xlink:href="MN453508" xlink:type="simple">MN453508</ext-link>
                </td><td rowspan="1" colspan="1">A, B</td><td rowspan="1" colspan="1">This study</td></tr><tr><td rowspan="1" colspan="1">
                  <italic><tp:taxon-name><tp:taxon-name-part taxon-name-part-type="genus" reg="Fejervarya">F.</tp:taxon-name-part> <tp:taxon-name-part taxon-name-part-type="species" reg="cancrivora">cancrivora</tp:taxon-name-part></tp:taxon-name></italic>
                </td><td rowspan="1" colspan="1">
                  <italic><tp:taxon-name><tp:taxon-name-part taxon-name-part-type="genus" reg="Fejervarya">F.</tp:taxon-name-part> <tp:taxon-name-part taxon-name-part-type="species" reg="moodiei">moodiei</tp:taxon-name-part></tp:taxon-name></italic>
                </td><td rowspan="1" colspan="1">Ko Chang, Trat, Thailand</td><td rowspan="1" colspan="1"><abbrev xmlns:xlink="http://www.w3.org/1999/xlink" content-type="institution" xlink:title="Zoological Museum, Kasetsart University, Bangkok, Thailand" id="ABBRID0EQ2BG" xlink:type="simple">ZMKU</abbrev> AM 01446</td><td rowspan="1" colspan="1">
                  <ext-link xmlns:xlink="http://www.w3.org/1999/xlink" ext-link-type="gen" xlink:href="MN453509" xlink:type="simple">MN453509</ext-link>
                </td><td rowspan="1" colspan="1">A, B</td><td rowspan="1" colspan="1">This study</td></tr><tr><td rowspan="1" colspan="1">
                  <italic><tp:taxon-name><tp:taxon-name-part taxon-name-part-type="genus" reg="Fejervarya">F.</tp:taxon-name-part> <tp:taxon-name-part taxon-name-part-type="species" reg="cancrivora">cancrivora</tp:taxon-name-part></tp:taxon-name></italic>
                </td><td rowspan="1" colspan="1">
                  <italic><tp:taxon-name><tp:taxon-name-part taxon-name-part-type="genus" reg="Fejervarya">F.</tp:taxon-name-part> <tp:taxon-name-part taxon-name-part-type="species" reg="moodiei">moodiei</tp:taxon-name-part></tp:taxon-name></italic>
                </td><td rowspan="1" colspan="1">Ko Chang, Trat, Thailand</td><td rowspan="1" colspan="1"><abbrev xmlns:xlink="http://www.w3.org/1999/xlink" content-type="institution" xlink:title="Zoological Museum, Kasetsart University, Bangkok, Thailand" id="ABBRID0EK4BG" xlink:type="simple">ZMKU</abbrev> AM 01451</td><td rowspan="1" colspan="1">
                  <ext-link xmlns:xlink="http://www.w3.org/1999/xlink" ext-link-type="gen" xlink:href="MN453510" xlink:type="simple">MN453510</ext-link>
                </td><td rowspan="1" colspan="1">A, B</td><td rowspan="1" colspan="1">This study</td></tr><tr><td rowspan="1" colspan="1">
                  <italic><tp:taxon-name><tp:taxon-name-part taxon-name-part-type="genus" reg="Fejervarya">F.</tp:taxon-name-part> <tp:taxon-name-part taxon-name-part-type="species" reg="cancrivora">cancrivora</tp:taxon-name-part></tp:taxon-name></italic>
                </td><td rowspan="1" colspan="1">
                  <italic><tp:taxon-name><tp:taxon-name-part taxon-name-part-type="genus" reg="Fejervarya">F.</tp:taxon-name-part> <tp:taxon-name-part taxon-name-part-type="species" reg="moodiei">moodiei</tp:taxon-name-part></tp:taxon-name></italic>
                </td><td rowspan="1" colspan="1">Ko Chang, Trat, Thailand</td><td rowspan="1" colspan="1"><abbrev xmlns:xlink="http://www.w3.org/1999/xlink" content-type="institution" xlink:title="Zoological Museum, Kasetsart University, Bangkok, Thailand" id="ABBRID0EE6BG" xlink:type="simple">ZMKU</abbrev> AM 01453</td><td rowspan="1" colspan="1">–</td><td rowspan="1" colspan="1">B</td><td rowspan="1" colspan="1">This study</td></tr><tr><td rowspan="1" colspan="1">
                  <italic><tp:taxon-name><tp:taxon-name-part taxon-name-part-type="genus" reg="Fejervarya">F.</tp:taxon-name-part> <tp:taxon-name-part taxon-name-part-type="species" reg="cancrivora">cancrivora</tp:taxon-name-part></tp:taxon-name></italic>
                </td><td rowspan="1" colspan="1">
                  <italic><tp:taxon-name><tp:taxon-name-part taxon-name-part-type="genus" reg="Fejervarya">F.</tp:taxon-name-part> <tp:taxon-name-part taxon-name-part-type="species" reg="moodiei">moodiei</tp:taxon-name-part></tp:taxon-name></italic>
                </td><td rowspan="1" colspan="1">Pak Phanang, Nakhon Si Thammarat, Thailand</td><td rowspan="1" colspan="1"><abbrev xmlns:xlink="http://www.w3.org/1999/xlink" content-type="institution" xlink:title="Zoological Museum, Kasetsart University, Bangkok, Thailand" id="ABBRID0EZAAI" xlink:type="simple">ZMKU</abbrev> AM 01467</td><td rowspan="1" colspan="1">
                  <ext-link xmlns:xlink="http://www.w3.org/1999/xlink" ext-link-type="gen" xlink:href="MN453511" xlink:type="simple">MN453511</ext-link>
                </td><td rowspan="1" colspan="1">A, B</td><td rowspan="1" colspan="1">This study</td></tr><tr><td rowspan="1" colspan="1">
                  <italic><tp:taxon-name><tp:taxon-name-part taxon-name-part-type="genus" reg="Fejervarya">F.</tp:taxon-name-part> <tp:taxon-name-part taxon-name-part-type="species" reg="cancrivora">cancrivora</tp:taxon-name-part></tp:taxon-name></italic>
                </td><td rowspan="1" colspan="1">
                  <italic><tp:taxon-name><tp:taxon-name-part taxon-name-part-type="genus" reg="Fejervarya">F.</tp:taxon-name-part> <tp:taxon-name-part taxon-name-part-type="species" reg="moodiei">moodiei</tp:taxon-name-part></tp:taxon-name></italic>
                </td><td rowspan="1" colspan="1">Pak Phanang, Nakhon Si Thammarat, Thailand</td><td rowspan="1" colspan="1"><abbrev xmlns:xlink="http://www.w3.org/1999/xlink" content-type="institution" xlink:title="Zoological Museum, Kasetsart University, Bangkok, Thailand" id="ABBRID0ETCAI" xlink:type="simple">ZMKU</abbrev> AM 01469</td><td rowspan="1" colspan="1">–</td><td rowspan="1" colspan="1">B</td><td rowspan="1" colspan="1">This study</td></tr><tr><td rowspan="1" colspan="1">
                  <italic><tp:taxon-name><tp:taxon-name-part taxon-name-part-type="genus" reg="Fejervarya">F.</tp:taxon-name-part> <tp:taxon-name-part taxon-name-part-type="species" reg="cancrivora">cancrivora</tp:taxon-name-part></tp:taxon-name></italic>
                </td><td rowspan="1" colspan="1">
                  <italic><tp:taxon-name><tp:taxon-name-part taxon-name-part-type="genus" reg="Fejervarya">F.</tp:taxon-name-part> <tp:taxon-name-part taxon-name-part-type="species" reg="moodiei">moodiei</tp:taxon-name-part></tp:taxon-name></italic>
                </td><td rowspan="1" colspan="1">Pak Phanang, Nakhon Si Thammarat, Thailand</td><td rowspan="1" colspan="1"><abbrev xmlns:xlink="http://www.w3.org/1999/xlink" content-type="institution" xlink:title="Zoological Museum, Kasetsart University, Bangkok, Thailand" id="ABBRID0EHEAI" xlink:type="simple">ZMKU</abbrev> AM 01470</td><td rowspan="1" colspan="1">–</td><td rowspan="1" colspan="1">B</td><td rowspan="1" colspan="1">This study</td></tr><tr><td rowspan="1" colspan="1">
                  <italic><tp:taxon-name><tp:taxon-name-part taxon-name-part-type="genus" reg="Fejervarya">F.</tp:taxon-name-part> <tp:taxon-name-part taxon-name-part-type="species" reg="cancrivora">cancrivora</tp:taxon-name-part></tp:taxon-name></italic>
                </td><td rowspan="1" colspan="1">
                  <italic><tp:taxon-name><tp:taxon-name-part taxon-name-part-type="genus" reg="Fejervarya">F.</tp:taxon-name-part> <tp:taxon-name-part taxon-name-part-type="species" reg="moodiei">moodiei</tp:taxon-name-part></tp:taxon-name></italic>
                </td><td rowspan="1" colspan="1">Pak Phanang, Nakhon Si Thammarat, Thailand</td><td rowspan="1" colspan="1"><abbrev xmlns:xlink="http://www.w3.org/1999/xlink" content-type="institution" xlink:title="Zoological Museum, Kasetsart University, Bangkok, Thailand" id="ABBRID0E2FAI" xlink:type="simple">ZMKU</abbrev> AM 01475</td><td rowspan="1" colspan="1">
                  <ext-link xmlns:xlink="http://www.w3.org/1999/xlink" ext-link-type="gen" xlink:href="MN453512" xlink:type="simple">MN453512</ext-link>
                </td><td rowspan="1" colspan="1">A, B</td><td rowspan="1" colspan="1">This study</td></tr><tr><td rowspan="1" colspan="1">
                  <italic><tp:taxon-name><tp:taxon-name-part taxon-name-part-type="genus" reg="Fejervarya">F.</tp:taxon-name-part> <tp:taxon-name-part taxon-name-part-type="species" reg="cancrivora">cancrivora</tp:taxon-name-part></tp:taxon-name></italic>
                </td><td rowspan="1" colspan="1">
                  <italic><tp:taxon-name><tp:taxon-name-part taxon-name-part-type="genus" reg="Fejervarya">F.</tp:taxon-name-part> <tp:taxon-name-part taxon-name-part-type="species" reg="moodiei">moodiei</tp:taxon-name-part></tp:taxon-name></italic>
                </td><td rowspan="1" colspan="1">Pak Phanang, Nakhon Si Thammarat, Thailand</td><td rowspan="1" colspan="1"><abbrev xmlns:xlink="http://www.w3.org/1999/xlink" content-type="institution" xlink:title="Zoological Museum, Kasetsart University, Bangkok, Thailand" id="ABBRID0EVHAI" xlink:type="simple">ZMKU</abbrev> AM 01479</td><td rowspan="1" colspan="1">
                  <ext-link xmlns:xlink="http://www.w3.org/1999/xlink" ext-link-type="gen" xlink:href="MN453513" xlink:type="simple">MN453513</ext-link>
                </td><td rowspan="1" colspan="1">A, B</td><td rowspan="1" colspan="1">This study</td></tr><tr><td rowspan="1" colspan="1">
                  <italic><tp:taxon-name><tp:taxon-name-part taxon-name-part-type="genus" reg="Fejervarya">F.</tp:taxon-name-part> <tp:taxon-name-part taxon-name-part-type="species" reg="cancrivora">cancrivora</tp:taxon-name-part></tp:taxon-name></italic>
                </td><td rowspan="1" colspan="1">
                  <italic><tp:taxon-name><tp:taxon-name-part taxon-name-part-type="genus" reg="Fejervarya">F.</tp:taxon-name-part> <tp:taxon-name-part taxon-name-part-type="species" reg="moodiei">moodiei</tp:taxon-name-part></tp:taxon-name></italic>
                </td><td rowspan="1" colspan="1">Kraburi, Ranong, Thailand</td><td rowspan="1" colspan="1"><abbrev xmlns:xlink="http://www.w3.org/1999/xlink" content-type="institution" xlink:title="Zoological Museum, Kasetsart University, Bangkok, Thailand" id="ABBRID0EPJAI" xlink:type="simple">ZMKU</abbrev> AM 01485</td><td rowspan="1" colspan="1">
                  <ext-link xmlns:xlink="http://www.w3.org/1999/xlink" ext-link-type="gen" xlink:href="MN453514" xlink:type="simple">MN453514</ext-link>
                </td><td rowspan="1" colspan="1">A, B</td><td rowspan="1" colspan="1">This study</td></tr><tr><td rowspan="1" colspan="1">
                  <italic><tp:taxon-name><tp:taxon-name-part taxon-name-part-type="genus" reg="Fejervarya">F.</tp:taxon-name-part> <tp:taxon-name-part taxon-name-part-type="species" reg="cancrivora">cancrivora</tp:taxon-name-part></tp:taxon-name></italic>
                </td><td rowspan="1" colspan="1">
                  <italic><tp:taxon-name><tp:taxon-name-part taxon-name-part-type="genus" reg="Fejervarya">F.</tp:taxon-name-part> <tp:taxon-name-part taxon-name-part-type="species" reg="moodiei">moodiei</tp:taxon-name-part></tp:taxon-name></italic>
                </td><td rowspan="1" colspan="1">Kraburi, Ranong, Thailand</td><td rowspan="1" colspan="1"><abbrev xmlns:xlink="http://www.w3.org/1999/xlink" content-type="institution" xlink:title="Zoological Museum, Kasetsart University, Bangkok, Thailand" id="ABBRID0EJLAI" xlink:type="simple">ZMKU</abbrev> AM 01486</td><td rowspan="1" colspan="1">–</td><td rowspan="1" colspan="1">B</td><td rowspan="1" colspan="1">This study</td></tr><tr><td rowspan="1" colspan="1">
                  <italic><tp:taxon-name><tp:taxon-name-part taxon-name-part-type="genus" reg="Fejervarya">F.</tp:taxon-name-part> <tp:taxon-name-part taxon-name-part-type="species" reg="cancrivora">cancrivora</tp:taxon-name-part></tp:taxon-name></italic>
                </td><td rowspan="1" colspan="1">
                  <italic><tp:taxon-name><tp:taxon-name-part taxon-name-part-type="genus" reg="Fejervarya">F.</tp:taxon-name-part> <tp:taxon-name-part taxon-name-part-type="species" reg="moodiei">moodiei</tp:taxon-name-part></tp:taxon-name></italic>
                </td><td rowspan="1" colspan="1">Mueang Krabi, Krabi, Thailand</td><td rowspan="1" colspan="1"><abbrev xmlns:xlink="http://www.w3.org/1999/xlink" content-type="institution" xlink:title="Zoological Museum, Kasetsart University, Bangkok, Thailand" id="ABBRID0E4MAI" xlink:type="simple">ZMKU</abbrev> AM 01488</td><td rowspan="1" colspan="1">–</td><td rowspan="1" colspan="1">B</td><td rowspan="1" colspan="1">This study</td></tr><tr><td rowspan="1" colspan="1">
                  <italic><tp:taxon-name><tp:taxon-name-part taxon-name-part-type="genus" reg="Fejervarya">F.</tp:taxon-name-part> <tp:taxon-name-part taxon-name-part-type="species" reg="cancrivora">cancrivora</tp:taxon-name-part></tp:taxon-name></italic>
                </td><td rowspan="1" colspan="1">
                  <italic><tp:taxon-name><tp:taxon-name-part taxon-name-part-type="genus" reg="Fejervarya">F.</tp:taxon-name-part> <tp:taxon-name-part taxon-name-part-type="species" reg="moodiei">moodiei</tp:taxon-name-part></tp:taxon-name></italic>
                </td><td rowspan="1" colspan="1">Mueang Krabi, Krabi, Thailand</td><td rowspan="1" colspan="1"><abbrev xmlns:xlink="http://www.w3.org/1999/xlink" content-type="institution" xlink:title="Zoological Museum, Kasetsart University, Bangkok, Thailand" id="ABBRID0EROAI" xlink:type="simple">ZMKU</abbrev> AM 01489</td><td rowspan="1" colspan="1">–</td><td rowspan="1" colspan="1">B</td><td rowspan="1" colspan="1">This study</td></tr><tr><td rowspan="1" colspan="1">
                  <italic><tp:taxon-name><tp:taxon-name-part taxon-name-part-type="genus" reg="Fejervarya">F.</tp:taxon-name-part> <tp:taxon-name-part taxon-name-part-type="species" reg="cancrivora">cancrivora</tp:taxon-name-part></tp:taxon-name></italic>
                </td><td rowspan="1" colspan="1">
                  <italic><tp:taxon-name><tp:taxon-name-part taxon-name-part-type="genus" reg="Fejervarya">F.</tp:taxon-name-part> <tp:taxon-name-part taxon-name-part-type="species" reg="moodiei">moodiei</tp:taxon-name-part></tp:taxon-name></italic>
                </td><td rowspan="1" colspan="1">Kui Buri, Prachuap Khiri Khan, Thailand</td><td rowspan="1" colspan="1"><abbrev xmlns:xlink="http://www.w3.org/1999/xlink" content-type="institution" xlink:title="Zoological Museum, Kasetsart University, Bangkok, Thailand" id="ABBRID0EFQAI" xlink:type="simple">ZMKU</abbrev> AM 01492</td><td rowspan="1" colspan="1">–</td><td rowspan="1" colspan="1">B</td><td rowspan="1" colspan="1">This study</td></tr><tr><td rowspan="1" colspan="1">
                  <italic><tp:taxon-name><tp:taxon-name-part taxon-name-part-type="genus" reg="Fejervarya">F.</tp:taxon-name-part> <tp:taxon-name-part taxon-name-part-type="species" reg="cancrivora">cancrivora</tp:taxon-name-part></tp:taxon-name></italic>
                </td><td rowspan="1" colspan="1">
                  <italic><tp:taxon-name><tp:taxon-name-part taxon-name-part-type="genus" reg="Fejervarya">F.</tp:taxon-name-part> <tp:taxon-name-part taxon-name-part-type="species" reg="moodiei">moodiei</tp:taxon-name-part></tp:taxon-name></italic>
                </td><td rowspan="1" colspan="1">La-ngu, Satun, Thailand</td><td rowspan="1" colspan="1"><abbrev xmlns:xlink="http://www.w3.org/1999/xlink" content-type="institution" xlink:title="Zoological Museum, Kasetsart University, Bangkok, Thailand" id="ABBRID0EZRAI" xlink:type="simple">ZMKU</abbrev> AM 01493</td><td rowspan="1" colspan="1">
                  <ext-link xmlns:xlink="http://www.w3.org/1999/xlink" ext-link-type="gen" xlink:href="MN453515" xlink:type="simple">MN453515</ext-link>
                </td><td rowspan="1" colspan="1">A, B</td><td rowspan="1" colspan="1">This study</td></tr><tr><td rowspan="1" colspan="1">
                  <italic><tp:taxon-name><tp:taxon-name-part taxon-name-part-type="genus" reg="Fejervarya">F.</tp:taxon-name-part> <tp:taxon-name-part taxon-name-part-type="species" reg="cancrivora">cancrivora</tp:taxon-name-part></tp:taxon-name></italic>
                </td><td rowspan="1" colspan="1">
                  <italic><tp:taxon-name><tp:taxon-name-part taxon-name-part-type="genus" reg="Fejervarya">F.</tp:taxon-name-part> <tp:taxon-name-part taxon-name-part-type="species" reg="moodiei">moodiei</tp:taxon-name-part></tp:taxon-name></italic>
                </td><td rowspan="1" colspan="1">La-ngu, Satun, Thailand</td><td rowspan="1" colspan="1"><abbrev xmlns:xlink="http://www.w3.org/1999/xlink" content-type="institution" xlink:title="Zoological Museum, Kasetsart University, Bangkok, Thailand" id="ABBRID0ETTAI" xlink:type="simple">ZMKU</abbrev> AM 01494</td><td rowspan="1" colspan="1">–</td><td rowspan="1" colspan="1">B</td><td rowspan="1" colspan="1">This study</td></tr><tr><td rowspan="1" colspan="1">
                  <italic><tp:taxon-name><tp:taxon-name-part taxon-name-part-type="genus" reg="Fejervarya">F.</tp:taxon-name-part> <tp:taxon-name-part taxon-name-part-type="species" reg="cancrivora">cancrivora</tp:taxon-name-part></tp:taxon-name></italic>
                </td><td rowspan="1" colspan="1">
                  <italic><tp:taxon-name><tp:taxon-name-part taxon-name-part-type="genus" reg="Fejervarya">F.</tp:taxon-name-part> <tp:taxon-name-part taxon-name-part-type="species" reg="moodiei">moodiei</tp:taxon-name-part></tp:taxon-name></italic>
                </td><td rowspan="1" colspan="1">La-ngu, Satun, Thailand</td><td rowspan="1" colspan="1"><abbrev xmlns:xlink="http://www.w3.org/1999/xlink" content-type="institution" xlink:title="Zoological Museum, Kasetsart University, Bangkok, Thailand" id="ABBRID0EHVAI" xlink:type="simple">ZMKU</abbrev> AM 01498</td><td rowspan="1" colspan="1">
                  <ext-link xmlns:xlink="http://www.w3.org/1999/xlink" ext-link-type="gen" xlink:href="MN453516" xlink:type="simple">MN453516</ext-link>
                </td><td rowspan="1" colspan="1">A, B</td><td rowspan="1" colspan="1">This study</td></tr><tr><td rowspan="1" colspan="1">
                  <italic><tp:taxon-name><tp:taxon-name-part taxon-name-part-type="genus" reg="Fejervarya">F.</tp:taxon-name-part> <tp:taxon-name-part taxon-name-part-type="species" reg="cancrivora">cancrivora</tp:taxon-name-part></tp:taxon-name></italic>
                </td><td rowspan="1" colspan="1">
                  <italic><tp:taxon-name><tp:taxon-name-part taxon-name-part-type="genus" reg="Fejervarya">F.</tp:taxon-name-part> <tp:taxon-name-part taxon-name-part-type="species" reg="moodiei">moodiei</tp:taxon-name-part></tp:taxon-name></italic>
                </td><td rowspan="1" colspan="1">La-ngu, Satun, Thailand</td><td rowspan="1" colspan="1"><abbrev xmlns:xlink="http://www.w3.org/1999/xlink" content-type="institution" xlink:title="Zoological Museum, Kasetsart University, Bangkok, Thailand" id="ABBRID0EBXAI" xlink:type="simple">ZMKU</abbrev> AM 01503</td><td rowspan="1" colspan="1">
                  <ext-link xmlns:xlink="http://www.w3.org/1999/xlink" ext-link-type="gen" xlink:href="MN453517" xlink:type="simple">MN453517</ext-link>
                </td><td rowspan="1" colspan="1">A, B</td><td rowspan="1" colspan="1">This study</td></tr><tr><td rowspan="1" colspan="1">
                  <italic><tp:taxon-name><tp:taxon-name-part taxon-name-part-type="genus" reg="Fejervarya">F.</tp:taxon-name-part> <tp:taxon-name-part taxon-name-part-type="species" reg="cancrivora">cancrivora</tp:taxon-name-part></tp:taxon-name></italic>
                </td><td rowspan="1" colspan="1">
                  <italic><tp:taxon-name><tp:taxon-name-part taxon-name-part-type="genus" reg="Fejervarya">F.</tp:taxon-name-part> <tp:taxon-name-part taxon-name-part-type="species" reg="moodiei">moodiei</tp:taxon-name-part></tp:taxon-name></italic>
                </td><td rowspan="1" colspan="1">Kleang, Rayong, Thailand</td><td rowspan="1" colspan="1"><abbrev xmlns:xlink="http://www.w3.org/1999/xlink" content-type="institution" xlink:title="Zoological Museum, Kasetsart University, Bangkok, Thailand" id="ABBRID0E2YAI" xlink:type="simple">ZMKU</abbrev> AM 01516</td><td rowspan="1" colspan="1">
                  <ext-link xmlns:xlink="http://www.w3.org/1999/xlink" ext-link-type="gen" xlink:href="MN453518" xlink:type="simple">MN453518</ext-link>
                </td><td rowspan="1" colspan="1">A, B</td><td rowspan="1" colspan="1">This study</td></tr><tr><td rowspan="1" colspan="1">
                  <italic><tp:taxon-name><tp:taxon-name-part taxon-name-part-type="genus" reg="Fejervarya">F.</tp:taxon-name-part> <tp:taxon-name-part taxon-name-part-type="species" reg="cancrivora">cancrivora</tp:taxon-name-part></tp:taxon-name></italic>
                </td><td rowspan="1" colspan="1">
                  <italic><tp:taxon-name><tp:taxon-name-part taxon-name-part-type="genus" reg="Fejervarya">F.</tp:taxon-name-part> <tp:taxon-name-part taxon-name-part-type="species" reg="moodiei">moodiei</tp:taxon-name-part></tp:taxon-name></italic>
                </td><td rowspan="1" colspan="1">Kleang, Rayong, Thailand</td><td rowspan="1" colspan="1"><abbrev xmlns:xlink="http://www.w3.org/1999/xlink" content-type="institution" xlink:title="Zoological Museum, Kasetsart University, Bangkok, Thailand" id="ABBRID0EV1AI" xlink:type="simple">ZMKU</abbrev> AM 01520</td><td rowspan="1" colspan="1">
                  <ext-link xmlns:xlink="http://www.w3.org/1999/xlink" ext-link-type="gen" xlink:href="MN453519" xlink:type="simple">MN453519</ext-link>
                </td><td rowspan="1" colspan="1">A, B</td><td rowspan="1" colspan="1">This study</td></tr><tr><td rowspan="1" colspan="1">
                  <italic><tp:taxon-name><tp:taxon-name-part taxon-name-part-type="genus" reg="Fejervarya">F.</tp:taxon-name-part> <tp:taxon-name-part taxon-name-part-type="species" reg="cancrivora">cancrivora</tp:taxon-name-part></tp:taxon-name></italic>
                </td><td rowspan="1" colspan="1">
                  <italic><tp:taxon-name><tp:taxon-name-part taxon-name-part-type="genus" reg="Fejervarya">F.</tp:taxon-name-part> <tp:taxon-name-part taxon-name-part-type="species" reg="moodiei">moodiei</tp:taxon-name-part></tp:taxon-name></italic>
                </td><td rowspan="1" colspan="1">Manila, Philippines</td><td rowspan="1" colspan="1">–</td><td rowspan="1" colspan="1">
                  <ext-link xmlns:xlink="http://www.w3.org/1999/xlink" ext-link-type="gen" xlink:href="AB070738" xlink:type="simple">AB070738</ext-link>
                </td><td rowspan="1" colspan="1">A</td><td rowspan="1" colspan="1">
                  <xref ref-type="bibr" rid="B54">Sumida et al. (2002)</xref>
                </td></tr><tr><td rowspan="1" colspan="1">
                  <italic><tp:taxon-name><tp:taxon-name-part taxon-name-part-type="genus" reg="Fejervarya">F.</tp:taxon-name-part> <tp:taxon-name-part taxon-name-part-type="species" reg="cancrivora">cancrivora</tp:taxon-name-part></tp:taxon-name></italic>
                </td><td rowspan="1" colspan="1">
                  <italic><tp:taxon-name><tp:taxon-name-part taxon-name-part-type="genus" reg="Fejervarya">F.</tp:taxon-name-part> <tp:taxon-name-part taxon-name-part-type="species" reg="moodiei">moodiei</tp:taxon-name-part></tp:taxon-name></italic>
                </td><td rowspan="1" colspan="1">Negros Island, Philippines</td><td rowspan="1" colspan="1">–</td><td rowspan="1" colspan="1">
                  <ext-link xmlns:xlink="http://www.w3.org/1999/xlink" ext-link-type="gen" xlink:href="AF206473" xlink:type="simple">AF206473</ext-link>
                </td><td rowspan="1" colspan="1">A</td><td rowspan="1" colspan="1">
                  <xref ref-type="bibr" rid="B10">Chen et al. (2005)</xref>
                </td></tr><tr><td rowspan="1" colspan="1">
                  <italic><tp:taxon-name><tp:taxon-name-part taxon-name-part-type="genus" reg="Fejervarya">F.</tp:taxon-name-part> <tp:taxon-name-part taxon-name-part-type="species" reg="cancrivora">cancrivora</tp:taxon-name-part></tp:taxon-name></italic>
                </td><td rowspan="1" colspan="1">
                  <italic><tp:taxon-name><tp:taxon-name-part taxon-name-part-type="genus" reg="Fejervarya">F.</tp:taxon-name-part> <tp:taxon-name-part taxon-name-part-type="species" reg="moodiei">moodiei</tp:taxon-name-part></tp:taxon-name></italic>
                </td><td rowspan="1" colspan="1">Hainan, China</td><td rowspan="1" colspan="1">–</td><td rowspan="1" colspan="1">
                  <ext-link xmlns:xlink="http://www.w3.org/1999/xlink" ext-link-type="gen" xlink:href="DQ458252" xlink:type="simple">DQ458252</ext-link>
                </td><td rowspan="1" colspan="1">A</td><td rowspan="1" colspan="1">
                  <xref ref-type="bibr" rid="B9">Che et al. (2007)</xref>
                </td></tr><tr><td rowspan="1" colspan="1">
                  <italic><tp:taxon-name><tp:taxon-name-part taxon-name-part-type="genus" reg="Fejervarya">F.</tp:taxon-name-part> <tp:taxon-name-part taxon-name-part-type="species" reg="moodiei">moodiei</tp:taxon-name-part></tp:taxon-name></italic>
                </td><td rowspan="1" colspan="1">
                  <italic><tp:taxon-name><tp:taxon-name-part taxon-name-part-type="genus" reg="Fejervarya">F.</tp:taxon-name-part> <tp:taxon-name-part taxon-name-part-type="species" reg="moodiei">moodiei</tp:taxon-name-part></tp:taxon-name></italic>
                </td><td rowspan="1" colspan="1">Dacope, Khulna, Bangladesh</td><td rowspan="1" colspan="1">–</td><td rowspan="1" colspan="1">
                  <ext-link xmlns:xlink="http://www.w3.org/1999/xlink" ext-link-type="gen" xlink:href="AB530508" xlink:type="simple">AB530508</ext-link>
                </td><td rowspan="1" colspan="1">A</td><td rowspan="1" colspan="1">
                  <xref ref-type="bibr" rid="B24">Hasan et al. (2012)</xref>
                </td></tr><tr><td rowspan="1" colspan="1">
                  <italic><tp:taxon-name><tp:taxon-name-part taxon-name-part-type="genus" reg="Fejervarya">F.</tp:taxon-name-part> <tp:taxon-name-part taxon-name-part-type="species" reg="moodiei">moodiei</tp:taxon-name-part></tp:taxon-name></italic>
                </td><td rowspan="1" colspan="1">
                  <italic><tp:taxon-name><tp:taxon-name-part taxon-name-part-type="genus" reg="Fejervarya">F.</tp:taxon-name-part> <tp:taxon-name-part taxon-name-part-type="species" reg="moodiei">moodiei</tp:taxon-name-part></tp:taxon-name></italic>
                </td><td rowspan="1" colspan="1">Teknaf, Cox’s Bazar, Bangladesh</td><td rowspan="1" colspan="1">–</td><td rowspan="1" colspan="1">
                  <ext-link xmlns:xlink="http://www.w3.org/1999/xlink" ext-link-type="gen" xlink:href="AB543602" xlink:type="simple">AB543602</ext-link>
                </td><td rowspan="1" colspan="1">A</td><td rowspan="1" colspan="1">
                  <xref ref-type="bibr" rid="B24">Hasan et al. (2012)</xref>
                </td></tr><tr><td rowspan="1" colspan="1">
                  <italic><tp:taxon-name><tp:taxon-name-part taxon-name-part-type="genus" reg="Fejervarya">F.</tp:taxon-name-part> <tp:taxon-name-part taxon-name-part-type="species" reg="cancrivora">cancrivora</tp:taxon-name-part></tp:taxon-name></italic>
                </td><td rowspan="1" colspan="1">
                  <italic><tp:taxon-name><tp:taxon-name-part taxon-name-part-type="genus" reg="Fejervarya">F.</tp:taxon-name-part> <tp:taxon-name-part taxon-name-part-type="species" reg="cancrivora">cancrivora</tp:taxon-name-part></tp:taxon-name></italic>
                </td><td rowspan="1" colspan="1">Cianjur, Java, Indonesia</td><td rowspan="1" colspan="1">–</td><td rowspan="1" colspan="1">
                  <ext-link xmlns:xlink="http://www.w3.org/1999/xlink" ext-link-type="gen" xlink:href="AB444684" xlink:type="simple">AB444684</ext-link>
                </td><td rowspan="1" colspan="1">A</td><td rowspan="1" colspan="1">
                  <xref ref-type="bibr" rid="B38">Kurniawan et al. (2010)</xref>
                </td></tr><tr><td rowspan="1" colspan="1">
                  <italic><tp:taxon-name><tp:taxon-name-part taxon-name-part-type="genus" reg="Fejervarya">F.</tp:taxon-name-part> <tp:taxon-name-part taxon-name-part-type="species" reg="cancrivora">cancrivora</tp:taxon-name-part></tp:taxon-name></italic>
                </td><td rowspan="1" colspan="1">
                  <italic><tp:taxon-name><tp:taxon-name-part taxon-name-part-type="genus" reg="Fejervarya">F.</tp:taxon-name-part> <tp:taxon-name-part taxon-name-part-type="species" reg="cancrivora">cancrivora</tp:taxon-name-part></tp:taxon-name></italic>
                </td><td rowspan="1" colspan="1">Padang, Sumatra, Indonesia</td><td rowspan="1" colspan="1">–</td><td rowspan="1" colspan="1">
                  <ext-link xmlns:xlink="http://www.w3.org/1999/xlink" ext-link-type="gen" xlink:href="AB444685" xlink:type="simple">AB444685</ext-link>
                </td><td rowspan="1" colspan="1">A</td><td rowspan="1" colspan="1">
                  <xref ref-type="bibr" rid="B38">Kurniawan et al. (2010)</xref>
                </td></tr><tr><td rowspan="1" colspan="1">
                  <italic><tp:taxon-name><tp:taxon-name-part taxon-name-part-type="genus" reg="Fejervarya">F.</tp:taxon-name-part> <tp:taxon-name-part taxon-name-part-type="species" reg="cancrivora">cancrivora</tp:taxon-name-part></tp:taxon-name></italic>
                </td><td rowspan="1" colspan="1">
                  <italic><tp:taxon-name><tp:taxon-name-part taxon-name-part-type="genus" reg="Fejervarya">F.</tp:taxon-name-part> <tp:taxon-name-part taxon-name-part-type="species" reg="cancrivora">cancrivora</tp:taxon-name-part></tp:taxon-name></italic>
                </td><td rowspan="1" colspan="1">Selangor, Malaysia</td><td rowspan="1" colspan="1">–</td><td rowspan="1" colspan="1">
                  <ext-link xmlns:xlink="http://www.w3.org/1999/xlink" ext-link-type="gen" xlink:href="AB444688" xlink:type="simple">AB444688</ext-link>
                </td><td rowspan="1" colspan="1">A</td><td rowspan="1" colspan="1">
                  <xref ref-type="bibr" rid="B38">Kurniawan et al. (2010)</xref>
                </td></tr><tr><td rowspan="1" colspan="1">
                  <italic><tp:taxon-name><tp:taxon-name-part taxon-name-part-type="genus" reg="Fejervarya">F.</tp:taxon-name-part> <tp:taxon-name-part taxon-name-part-type="species" reg="cancrivora">cancrivora</tp:taxon-name-part></tp:taxon-name></italic>
                </td><td rowspan="1" colspan="1">
                  <italic><tp:taxon-name><tp:taxon-name-part taxon-name-part-type="genus" reg="Fejervarya">F.</tp:taxon-name-part> <tp:taxon-name-part taxon-name-part-type="species" reg="cancrivora">cancrivora</tp:taxon-name-part></tp:taxon-name></italic>
                </td><td rowspan="1" colspan="1">Bogor, Java, Indonesia</td><td rowspan="1" colspan="1">–</td><td rowspan="1" colspan="1">
                  <ext-link xmlns:xlink="http://www.w3.org/1999/xlink" ext-link-type="gen" xlink:href="AB444689" xlink:type="simple">AB444689</ext-link>
                </td><td rowspan="1" colspan="1">A</td><td rowspan="1" colspan="1">
                  <xref ref-type="bibr" rid="B38">Kurniawan et al. (2010</xref>
                </td></tr><tr><td rowspan="1" colspan="1">
                  <italic><tp:taxon-name><tp:taxon-name-part taxon-name-part-type="genus" reg="Fejervarya">F.</tp:taxon-name-part> <tp:taxon-name-part taxon-name-part-type="species" reg="cancrivora">cancrivora</tp:taxon-name-part></tp:taxon-name></italic>
                </td><td rowspan="1" colspan="1">
                  <italic><tp:taxon-name><tp:taxon-name-part taxon-name-part-type="genus" reg="Fejervarya">F.</tp:taxon-name-part> <tp:taxon-name-part taxon-name-part-type="species" reg="cancrivora">cancrivora</tp:taxon-name-part></tp:taxon-name></italic>
                </td><td rowspan="1" colspan="1">Banyumas, Java, Indonesia</td><td rowspan="1" colspan="1">–</td><td rowspan="1" colspan="1">
                  <ext-link xmlns:xlink="http://www.w3.org/1999/xlink" ext-link-type="gen" xlink:href="AB444690" xlink:type="simple">AB444690</ext-link>
                </td><td rowspan="1" colspan="1">A</td><td rowspan="1" colspan="1">
                  <xref ref-type="bibr" rid="B38">Kurniawan et al. (2010)</xref>
                </td></tr><tr><td rowspan="1" colspan="1">
                  <italic><tp:taxon-name><tp:taxon-name-part taxon-name-part-type="genus" reg="Fejervarya">F.</tp:taxon-name-part> <tp:taxon-name-part taxon-name-part-type="species" reg="cancrivora">cancrivora</tp:taxon-name-part></tp:taxon-name></italic>
                </td><td rowspan="1" colspan="1">
                  <italic><tp:taxon-name><tp:taxon-name-part taxon-name-part-type="genus" reg="Fejervarya">F.</tp:taxon-name-part> <tp:taxon-name-part taxon-name-part-type="species" reg="cancrivora">cancrivora</tp:taxon-name-part></tp:taxon-name></italic>
                </td><td rowspan="1" colspan="1">Malang, East Java, Indonesia</td><td rowspan="1" colspan="1">–</td><td rowspan="1" colspan="1">
                  <ext-link xmlns:xlink="http://www.w3.org/1999/xlink" ext-link-type="gen" xlink:href="AB570273" xlink:type="simple">AB570273</ext-link>
                </td><td rowspan="1" colspan="1">A</td><td rowspan="1" colspan="1">
                  <xref ref-type="bibr" rid="B37">Kurniawan et al. (2014)</xref>
                </td></tr><tr><td rowspan="1" colspan="1">
                  <italic><tp:taxon-name><tp:taxon-name-part taxon-name-part-type="genus" reg="Fejervarya">F.</tp:taxon-name-part> <tp:taxon-name-part taxon-name-part-type="species" reg="cancrivora">cancrivora</tp:taxon-name-part></tp:taxon-name></italic>
                </td><td rowspan="1" colspan="1">
                  <italic><tp:taxon-name><tp:taxon-name-part taxon-name-part-type="genus" reg="Fejervarya">F.</tp:taxon-name-part> <tp:taxon-name-part taxon-name-part-type="species" reg="cancrivora">cancrivora</tp:taxon-name-part></tp:taxon-name></italic>
                </td><td rowspan="1" colspan="1">Denpasar, Bali, Indonesia</td><td rowspan="1" colspan="1">–</td><td rowspan="1" colspan="1">
                  <ext-link xmlns:xlink="http://www.w3.org/1999/xlink" ext-link-type="gen" xlink:href="AB570277" xlink:type="simple">AB570277</ext-link>
                </td><td rowspan="1" colspan="1">A</td><td rowspan="1" colspan="1">
                  <xref ref-type="bibr" rid="B37">Kurniawan et al. (2014)</xref>
                </td></tr><tr><td rowspan="1" colspan="1"><italic><tp:taxon-name><tp:taxon-name-part taxon-name-part-type="genus" reg="Fejervarya">F.</tp:taxon-name-part> <tp:taxon-name-part taxon-name-part-type="species" reg="cancrivora">cancrivora</tp:taxon-name-part></tp:taxon-name></italic> (neotype)</td><td rowspan="1" colspan="1">
                  <italic><tp:taxon-name><tp:taxon-name-part taxon-name-part-type="genus" reg="Fejervarya">F.</tp:taxon-name-part> <tp:taxon-name-part taxon-name-part-type="species" reg="cancrivora">cancrivora</tp:taxon-name-part></tp:taxon-name></italic>
                </td><td rowspan="1" colspan="1">Cianjur, Java, Indonesia</td><td rowspan="1" colspan="1"><abbrev xmlns:xlink="http://www.w3.org/1999/xlink" xlink:title="Field Museum of Natural History" id="ABBRID0E2RBI" xlink:type="simple">FMNH</abbrev> 256688</td><td rowspan="1" colspan="1">–</td><td rowspan="1" colspan="1">B</td><td rowspan="1" colspan="1">This study</td></tr><tr><td rowspan="1" colspan="1">
                  <italic><tp:taxon-name><tp:taxon-name-part taxon-name-part-type="genus" reg="Fejervarya">F.</tp:taxon-name-part> <tp:taxon-name-part taxon-name-part-type="species" reg="cancrivora">cancrivora</tp:taxon-name-part></tp:taxon-name></italic>
                </td><td rowspan="1" colspan="1">
                  <italic><tp:taxon-name><tp:taxon-name-part taxon-name-part-type="genus" reg="Fejervarya">F.</tp:taxon-name-part> <tp:taxon-name-part taxon-name-part-type="species" reg="cancrivora">cancrivora</tp:taxon-name-part></tp:taxon-name></italic>
                </td><td rowspan="1" colspan="1">Java, Indonesia</td><td rowspan="1" colspan="1"><abbrev xmlns:xlink="http://www.w3.org/1999/xlink" xlink:title="Chicago Natural History Museum" id="ABBRID0EOTBI" xlink:type="simple">CNHM</abbrev> 131093</td><td rowspan="1" colspan="1">–</td><td rowspan="1" colspan="1">B</td><td rowspan="1" colspan="1">This study</td></tr><tr><td rowspan="1" colspan="1">
                  <italic><tp:taxon-name><tp:taxon-name-part taxon-name-part-type="genus" reg="Fejervarya">F.</tp:taxon-name-part> <tp:taxon-name-part taxon-name-part-type="species" reg="cancrivora">cancrivora</tp:taxon-name-part></tp:taxon-name></italic>
                </td><td rowspan="1" colspan="1">
                  <italic><tp:taxon-name><tp:taxon-name-part taxon-name-part-type="genus" reg="Fejervarya">F.</tp:taxon-name-part> <tp:taxon-name-part taxon-name-part-type="species" reg="cancrivora">cancrivora</tp:taxon-name-part></tp:taxon-name></italic>
                </td><td rowspan="1" colspan="1">Java, Indonesia</td><td rowspan="1" colspan="1"><abbrev xmlns:xlink="http://www.w3.org/1999/xlink" xlink:title="Chicago Natural History Museum" id="ABBRID0EBVBI" xlink:type="simple">CNHM</abbrev> 131100</td><td rowspan="1" colspan="1">–</td><td rowspan="1" colspan="1">B</td><td rowspan="1" colspan="1">This study</td></tr><tr><td rowspan="1" colspan="1">
                  <italic><tp:taxon-name><tp:taxon-name-part taxon-name-part-type="genus" reg="Fejervarya">F.</tp:taxon-name-part> <tp:taxon-name-part taxon-name-part-type="species" reg="cancrivora">cancrivora</tp:taxon-name-part></tp:taxon-name></italic>
                </td><td rowspan="1" colspan="1">
                  <italic><tp:taxon-name><tp:taxon-name-part taxon-name-part-type="genus" reg="Fejervarya">F.</tp:taxon-name-part> <tp:taxon-name-part taxon-name-part-type="species" reg="cancrivora">cancrivora</tp:taxon-name-part></tp:taxon-name></italic>
                </td><td rowspan="1" colspan="1">Java, Indonesia</td><td rowspan="1" colspan="1">CMNH 161102</td><td rowspan="1" colspan="1">–</td><td rowspan="1" colspan="1">B</td><td rowspan="1" colspan="1">This study</td></tr><tr><td rowspan="1" colspan="1">
                  <italic><tp:taxon-name><tp:taxon-name-part taxon-name-part-type="genus" reg="Fejervarya">F.</tp:taxon-name-part> <tp:taxon-name-part taxon-name-part-type="species" reg="cancrivora">cancrivora</tp:taxon-name-part></tp:taxon-name></italic>
                </td><td rowspan="1" colspan="1">
                  <italic><tp:taxon-name><tp:taxon-name-part taxon-name-part-type="genus" reg="Fejervarya">F.</tp:taxon-name-part> <tp:taxon-name-part taxon-name-part-type="species" reg="cancrivora">cancrivora</tp:taxon-name-part></tp:taxon-name></italic>
                </td><td rowspan="1" colspan="1">Java, Indonesia</td><td rowspan="1" colspan="1"><abbrev xmlns:xlink="http://www.w3.org/1999/xlink" xlink:title="Chicago Natural History Museum" id="ABBRID0ECYBI" xlink:type="simple">CNHM</abbrev> 313095</td><td rowspan="1" colspan="1">–</td><td rowspan="1" colspan="1">B</td><td rowspan="1" colspan="1">This study</td></tr><tr><td rowspan="1" colspan="1">
                  <italic><tp:taxon-name><tp:taxon-name-part taxon-name-part-type="genus" reg="Fejervarya">F.</tp:taxon-name-part> <tp:taxon-name-part taxon-name-part-type="species" reg="cancrivora">cancrivora</tp:taxon-name-part></tp:taxon-name></italic>
                </td><td rowspan="1" colspan="1">
                  <italic><tp:taxon-name><tp:taxon-name-part taxon-name-part-type="genus" reg="Fejervarya">F.</tp:taxon-name-part> <tp:taxon-name-part taxon-name-part-type="species" reg="cancrivora">cancrivora</tp:taxon-name-part></tp:taxon-name></italic>
                </td><td rowspan="1" colspan="1">Java, Indonesia</td><td rowspan="1" colspan="1"><abbrev xmlns:xlink="http://www.w3.org/1999/xlink" xlink:title="Field Museum of Natural History" id="ABBRID0EVZBI" xlink:type="simple">FMNH</abbrev> 131108</td><td rowspan="1" colspan="1">–</td><td rowspan="1" colspan="1">B</td><td rowspan="1" colspan="1">This study</td></tr><tr><td rowspan="1" colspan="1">
                  <italic><tp:taxon-name><tp:taxon-name-part taxon-name-part-type="genus" reg="Fejervarya">F.</tp:taxon-name-part> <tp:taxon-name-part taxon-name-part-type="species" reg="cancrivora">cancrivora</tp:taxon-name-part></tp:taxon-name></italic>
                </td><td rowspan="1" colspan="1">
                  <italic><tp:taxon-name><tp:taxon-name-part taxon-name-part-type="genus" reg="Fejervarya">F.</tp:taxon-name-part> <tp:taxon-name-part taxon-name-part-type="species" reg="cancrivora">cancrivora</tp:taxon-name-part></tp:taxon-name></italic>
                </td><td rowspan="1" colspan="1">Java, Indonesia</td><td rowspan="1" colspan="1"><abbrev xmlns:xlink="http://www.w3.org/1999/xlink" xlink:title="Field Museum of Natural History" id="ABBRID0EI2BI" xlink:type="simple">FMNH</abbrev> 131111</td><td rowspan="1" colspan="1">–</td><td rowspan="1" colspan="1">B</td><td rowspan="1" colspan="1">This study</td></tr><tr><td rowspan="1" colspan="1">
                  <italic><tp:taxon-name><tp:taxon-name-part taxon-name-part-type="genus" reg="Fejervarya">F.</tp:taxon-name-part> <tp:taxon-name-part taxon-name-part-type="species" reg="raja">raja</tp:taxon-name-part></tp:taxon-name></italic>
                </td><td rowspan="1" colspan="1">
                  <italic><tp:taxon-name><tp:taxon-name-part taxon-name-part-type="genus" reg="Fejervarya">F.</tp:taxon-name-part> <tp:taxon-name-part taxon-name-part-type="species" reg="cancrivora">cancrivora</tp:taxon-name-part></tp:taxon-name></italic>
                </td><td rowspan="1" colspan="1">Nakhon Si Thammarat, Thailand</td><td rowspan="1" colspan="1"><abbrev xmlns:xlink="http://www.w3.org/1999/xlink" xlink:title="Field Museum of Natural History" id="ABBRID0E23BI" xlink:type="simple">FMNH</abbrev> 174052</td><td rowspan="1" colspan="1">–</td><td rowspan="1" colspan="1">B</td><td rowspan="1" colspan="1">This study</td></tr><tr><td rowspan="1" colspan="1">
                  <italic><tp:taxon-name><tp:taxon-name-part taxon-name-part-type="genus" reg="Fejervarya">F.</tp:taxon-name-part> <tp:taxon-name-part taxon-name-part-type="species" reg="raja">raja</tp:taxon-name-part></tp:taxon-name></italic>
                </td><td rowspan="1" colspan="1">
                  <italic><tp:taxon-name><tp:taxon-name-part taxon-name-part-type="genus" reg="Fejervarya">F.</tp:taxon-name-part> <tp:taxon-name-part taxon-name-part-type="species" reg="cancrivora">cancrivora</tp:taxon-name-part></tp:taxon-name></italic>
                </td><td rowspan="1" colspan="1">Phatthalung, Thailand</td><td rowspan="1" colspan="1"><abbrev xmlns:xlink="http://www.w3.org/1999/xlink" xlink:title="Field Museum of Natural History" id="ABBRID0EO5BI" xlink:type="simple">FMNH</abbrev> 174053</td><td rowspan="1" colspan="1">–</td><td rowspan="1" colspan="1">B</td><td rowspan="1" colspan="1">This study</td></tr><tr><td rowspan="1" colspan="1">
                  <italic><tp:taxon-name><tp:taxon-name-part taxon-name-part-type="genus" reg="Fejervarya">F.</tp:taxon-name-part> <tp:taxon-name-part taxon-name-part-type="species" reg="raja">raja</tp:taxon-name-part></tp:taxon-name></italic>
                </td><td rowspan="1" colspan="1">
                  <italic><tp:taxon-name><tp:taxon-name-part taxon-name-part-type="genus" reg="Fejervarya">F.</tp:taxon-name-part> <tp:taxon-name-part taxon-name-part-type="species" reg="cancrivora">cancrivora</tp:taxon-name-part></tp:taxon-name></italic>
                </td><td rowspan="1" colspan="1">Phatthalung, Thailand</td><td rowspan="1" colspan="1"><abbrev xmlns:xlink="http://www.w3.org/1999/xlink" xlink:title="Field Museum of Natural History" id="ABBRID0EBACI" xlink:type="simple">FMNH</abbrev> 175923</td><td rowspan="1" colspan="1">–</td><td rowspan="1" colspan="1">B</td><td rowspan="1" colspan="1">This study</td></tr><tr><td rowspan="1" colspan="1">
                  <italic><tp:taxon-name><tp:taxon-name-part taxon-name-part-type="genus" reg="Fejervarya">F.</tp:taxon-name-part> <tp:taxon-name-part taxon-name-part-type="species" reg="raja">raja</tp:taxon-name-part></tp:taxon-name></italic>
                </td><td rowspan="1" colspan="1">
                  <italic><tp:taxon-name><tp:taxon-name-part taxon-name-part-type="genus" reg="Fejervarya">F.</tp:taxon-name-part> <tp:taxon-name-part taxon-name-part-type="species" reg="cancrivora">cancrivora</tp:taxon-name-part></tp:taxon-name></italic>
                </td><td rowspan="1" colspan="1">Phatthalung, Thailand</td><td rowspan="1" colspan="1"><abbrev xmlns:xlink="http://www.w3.org/1999/xlink" xlink:title="Field Museum of Natural History" id="ABBRID0EUBCI" xlink:type="simple">FMNH</abbrev> 175924</td><td rowspan="1" colspan="1">–</td><td rowspan="1" colspan="1">B</td><td rowspan="1" colspan="1">This study</td></tr><tr><td rowspan="1" colspan="1">
                  <italic><tp:taxon-name><tp:taxon-name-part taxon-name-part-type="genus" reg="Fejervarya">F.</tp:taxon-name-part> <tp:taxon-name-part taxon-name-part-type="species" reg="raja">raja</tp:taxon-name-part></tp:taxon-name></italic>
                </td><td rowspan="1" colspan="1">
                  <italic><tp:taxon-name><tp:taxon-name-part taxon-name-part-type="genus" reg="Fejervarya">F.</tp:taxon-name-part> <tp:taxon-name-part taxon-name-part-type="species" reg="cancrivora">cancrivora</tp:taxon-name-part></tp:taxon-name></italic>
                </td><td rowspan="1" colspan="1">Phatthalung, Thailand</td><td rowspan="1" colspan="1"><abbrev xmlns:xlink="http://www.w3.org/1999/xlink" xlink:title="Field Museum of Natural History" id="ABBRID0EHDCI" xlink:type="simple">FMNH</abbrev> 175925</td><td rowspan="1" colspan="1">–</td><td rowspan="1" colspan="1">B</td><td rowspan="1" colspan="1">This study</td></tr><tr><td rowspan="1" colspan="1">
                  <italic><tp:taxon-name><tp:taxon-name-part taxon-name-part-type="genus" reg="Fejervarya">F.</tp:taxon-name-part> <tp:taxon-name-part taxon-name-part-type="species" reg="raja">raja</tp:taxon-name-part></tp:taxon-name></italic>
                </td><td rowspan="1" colspan="1">
                  <italic><tp:taxon-name><tp:taxon-name-part taxon-name-part-type="genus" reg="Fejervarya">F.</tp:taxon-name-part> <tp:taxon-name-part taxon-name-part-type="species" reg="cancrivora">cancrivora</tp:taxon-name-part></tp:taxon-name></italic>
                </td><td rowspan="1" colspan="1">Phatthalung, Thailand</td><td rowspan="1" colspan="1"><abbrev xmlns:xlink="http://www.w3.org/1999/xlink" xlink:title="Field Museum of Natural History" id="ABBRID0E1ECI" xlink:type="simple">FMNH</abbrev> 175926</td><td rowspan="1" colspan="1">–</td><td rowspan="1" colspan="1">B</td><td rowspan="1" colspan="1">This study</td></tr><tr><td rowspan="1" colspan="1">
                  <italic><tp:taxon-name><tp:taxon-name-part taxon-name-part-type="genus" reg="Fejervarya">F.</tp:taxon-name-part> <tp:taxon-name-part taxon-name-part-type="species" reg="raja">raja</tp:taxon-name-part></tp:taxon-name></italic>
                </td><td rowspan="1" colspan="1">
                  <italic><tp:taxon-name><tp:taxon-name-part taxon-name-part-type="genus" reg="Fejervarya">F.</tp:taxon-name-part> <tp:taxon-name-part taxon-name-part-type="species" reg="cancrivora">cancrivora</tp:taxon-name-part></tp:taxon-name></italic>
                </td><td rowspan="1" colspan="1">Songkhla, Thailand</td><td rowspan="1" colspan="1"><abbrev xmlns:xlink="http://www.w3.org/1999/xlink" xlink:title="Thailand Natural History Museum" id="ABBRID0ENGCI" xlink:type="simple">THNHM</abbrev> 04955</td><td rowspan="1" colspan="1">–</td><td rowspan="1" colspan="1">B</td><td rowspan="1" colspan="1">This study</td></tr><tr><td rowspan="1" colspan="1">
                  <italic><tp:taxon-name><tp:taxon-name-part taxon-name-part-type="genus" reg="Fejervarya">F.</tp:taxon-name-part> <tp:taxon-name-part taxon-name-part-type="species" reg="raja">raja</tp:taxon-name-part></tp:taxon-name></italic>
                </td><td rowspan="1" colspan="1">
                  <italic><tp:taxon-name><tp:taxon-name-part taxon-name-part-type="genus" reg="Fejervarya">F.</tp:taxon-name-part> <tp:taxon-name-part taxon-name-part-type="species" reg="cancrivora">cancrivora</tp:taxon-name-part></tp:taxon-name></italic>
                </td><td rowspan="1" colspan="1">Songkhla, Thailand</td><td rowspan="1" colspan="1"><abbrev xmlns:xlink="http://www.w3.org/1999/xlink" xlink:title="Thailand Natural History Museum" id="ABBRID0EAICI" xlink:type="simple">THNHM</abbrev> 04956</td><td rowspan="1" colspan="1">–</td><td rowspan="1" colspan="1">B</td><td rowspan="1" colspan="1">This study</td></tr><tr><td rowspan="1" colspan="1">
                  <italic><tp:taxon-name><tp:taxon-name-part taxon-name-part-type="genus" reg="Fejervarya">F.</tp:taxon-name-part> <tp:taxon-name-part taxon-name-part-type="species" reg="raja">raja</tp:taxon-name-part></tp:taxon-name></italic>
                </td><td rowspan="1" colspan="1">
                  <italic><tp:taxon-name><tp:taxon-name-part taxon-name-part-type="genus" reg="Fejervarya">F.</tp:taxon-name-part> <tp:taxon-name-part taxon-name-part-type="species" reg="cancrivora">cancrivora</tp:taxon-name-part></tp:taxon-name></italic>
                </td><td rowspan="1" colspan="1">Nong Chick, Pattani, Thailand</td><td rowspan="1" colspan="1"><abbrev xmlns:xlink="http://www.w3.org/1999/xlink" xlink:title="Thailand Natural History Museum" id="ABBRID0ETJCI" xlink:type="simple">THNHM</abbrev> 15623</td><td rowspan="1" colspan="1">–</td><td rowspan="1" colspan="1">B</td><td rowspan="1" colspan="1">This study</td></tr><tr><td rowspan="1" colspan="1">
                  <italic><tp:taxon-name><tp:taxon-name-part taxon-name-part-type="genus" reg="Fejervarya">F.</tp:taxon-name-part> <tp:taxon-name-part taxon-name-part-type="species" reg="raja">raja</tp:taxon-name-part></tp:taxon-name></italic>
                </td><td rowspan="1" colspan="1">
                  <italic><tp:taxon-name><tp:taxon-name-part taxon-name-part-type="genus" reg="Fejervarya">F.</tp:taxon-name-part> <tp:taxon-name-part taxon-name-part-type="species" reg="cancrivora">cancrivora</tp:taxon-name-part></tp:taxon-name></italic>
                </td><td rowspan="1" colspan="1">Su-Ngai Kolok, Narathiwat, Thailand</td><td rowspan="1" colspan="1"><abbrev xmlns:xlink="http://www.w3.org/1999/xlink" xlink:title="Thailand Natural History Museum" id="ABBRID0EGLCI" xlink:type="simple">THNHM</abbrev> 19221</td><td rowspan="1" colspan="1">–</td><td rowspan="1" colspan="1">B</td><td rowspan="1" colspan="1">This study</td></tr><tr><td rowspan="1" colspan="1">
                  <italic><tp:taxon-name><tp:taxon-name-part taxon-name-part-type="genus" reg="Fejervarya">F.</tp:taxon-name-part> <tp:taxon-name-part taxon-name-part-type="species" reg="raja">raja</tp:taxon-name-part></tp:taxon-name></italic>
                </td><td rowspan="1" colspan="1">
                  <italic><tp:taxon-name><tp:taxon-name-part taxon-name-part-type="genus" reg="Fejervarya">F.</tp:taxon-name-part> <tp:taxon-name-part taxon-name-part-type="species" reg="cancrivora">cancrivora</tp:taxon-name-part></tp:taxon-name></italic>
                </td><td rowspan="1" colspan="1">Tak Bai, Narathiwat, Thailand</td><td rowspan="1" colspan="1"><abbrev xmlns:xlink="http://www.w3.org/1999/xlink" xlink:title="Thailand Natural History Museum" id="ABBRID0EZMCI" xlink:type="simple">THNHM</abbrev> 19771</td><td rowspan="1" colspan="1">–</td><td rowspan="1" colspan="1">B</td><td rowspan="1" colspan="1">This study</td></tr><tr><td rowspan="1" colspan="1">
                  <italic><tp:taxon-name><tp:taxon-name-part taxon-name-part-type="genus" reg="Fejervarya">F.</tp:taxon-name-part> <tp:taxon-name-part taxon-name-part-type="species" reg="raja">raja</tp:taxon-name-part></tp:taxon-name></italic>
                </td><td rowspan="1" colspan="1">
                  <italic><tp:taxon-name><tp:taxon-name-part taxon-name-part-type="genus" reg="Fejervarya">F.</tp:taxon-name-part> <tp:taxon-name-part taxon-name-part-type="species" reg="cancrivora">cancrivora</tp:taxon-name-part></tp:taxon-name></italic>
                </td><td rowspan="1" colspan="1">Tak Bai, Narathiwat, Thailand</td><td rowspan="1" colspan="1"><abbrev xmlns:xlink="http://www.w3.org/1999/xlink" xlink:title="Thailand Natural History Museum" id="ABBRID0EMOCI" xlink:type="simple">THNHM</abbrev> 19765</td><td rowspan="1" colspan="1">–</td><td rowspan="1" colspan="1">B</td><td rowspan="1" colspan="1">This study</td></tr><tr><td rowspan="1" colspan="1">
                  <italic><tp:taxon-name><tp:taxon-name-part taxon-name-part-type="genus" reg="Fejervarya">F.</tp:taxon-name-part> <tp:taxon-name-part taxon-name-part-type="species" reg="raja">raja</tp:taxon-name-part></tp:taxon-name></italic>
                </td><td rowspan="1" colspan="1">
                  <italic><tp:taxon-name><tp:taxon-name-part taxon-name-part-type="genus" reg="Fejervarya">F.</tp:taxon-name-part> <tp:taxon-name-part taxon-name-part-type="species" reg="cancrivora">cancrivora</tp:taxon-name-part></tp:taxon-name></italic>
                </td><td rowspan="1" colspan="1">Tak Bai, Narathiwat, Thailand</td><td rowspan="1" colspan="1"><abbrev xmlns:xlink="http://www.w3.org/1999/xlink" xlink:title="Thailand Natural History Museum" id="ABBRID0E6PCI" xlink:type="simple">THNHM</abbrev> 19766</td><td rowspan="1" colspan="1">–</td><td rowspan="1" colspan="1">B</td><td rowspan="1" colspan="1">This study</td></tr><tr><td rowspan="1" colspan="1">
                  <italic><tp:taxon-name><tp:taxon-name-part taxon-name-part-type="genus" reg="Fejervarya">F.</tp:taxon-name-part> <tp:taxon-name-part taxon-name-part-type="species" reg="raja">raja</tp:taxon-name-part></tp:taxon-name></italic>
                </td><td rowspan="1" colspan="1">
                  <italic><tp:taxon-name><tp:taxon-name-part taxon-name-part-type="genus" reg="Fejervarya">F.</tp:taxon-name-part> <tp:taxon-name-part taxon-name-part-type="species" reg="cancrivora">cancrivora</tp:taxon-name-part></tp:taxon-name></italic>
                </td><td rowspan="1" colspan="1">Tak Bai, Narathiwat, Thailand</td><td rowspan="1" colspan="1"><abbrev xmlns:xlink="http://www.w3.org/1999/xlink" xlink:title="Thailand Natural History Museum" id="ABBRID0ESRCI" xlink:type="simple">THNHM</abbrev> 19767</td><td rowspan="1" colspan="1">–</td><td rowspan="1" colspan="1">B</td><td rowspan="1" colspan="1">This study</td></tr><tr><td rowspan="1" colspan="1">
                  <italic><tp:taxon-name><tp:taxon-name-part taxon-name-part-type="genus" reg="Fejervarya">F.</tp:taxon-name-part> <tp:taxon-name-part taxon-name-part-type="species" reg="raja">raja</tp:taxon-name-part></tp:taxon-name></italic>
                </td><td rowspan="1" colspan="1">
                  <italic><tp:taxon-name><tp:taxon-name-part taxon-name-part-type="genus" reg="Fejervarya">F.</tp:taxon-name-part> <tp:taxon-name-part taxon-name-part-type="species" reg="cancrivora">cancrivora</tp:taxon-name-part></tp:taxon-name></italic>
                </td><td rowspan="1" colspan="1">Tak Bai, Narathiwat, Thailand</td><td rowspan="1" colspan="1"><abbrev xmlns:xlink="http://www.w3.org/1999/xlink" xlink:title="Thailand Natural History Museum" id="ABBRID0EFTCI" xlink:type="simple">THNHM</abbrev> 19768</td><td rowspan="1" colspan="1">–</td><td rowspan="1" colspan="1">B</td><td rowspan="1" colspan="1">This study</td></tr><tr><td rowspan="1" colspan="1">
                  <italic><tp:taxon-name><tp:taxon-name-part taxon-name-part-type="genus" reg="Fejervarya">F.</tp:taxon-name-part> <tp:taxon-name-part taxon-name-part-type="species" reg="raja">raja</tp:taxon-name-part></tp:taxon-name></italic>
                </td><td rowspan="1" colspan="1">
                  <italic><tp:taxon-name><tp:taxon-name-part taxon-name-part-type="genus" reg="Fejervarya">F.</tp:taxon-name-part> <tp:taxon-name-part taxon-name-part-type="species" reg="cancrivora">cancrivora</tp:taxon-name-part></tp:taxon-name></italic>
                </td><td rowspan="1" colspan="1">Tak Bai, Narathiwat, Thailand</td><td rowspan="1" colspan="1"><abbrev xmlns:xlink="http://www.w3.org/1999/xlink" xlink:title="Thailand Natural History Museum" id="ABBRID0EYUCI" xlink:type="simple">THNHM</abbrev> 19769</td><td rowspan="1" colspan="1">–</td><td rowspan="1" colspan="1">B</td><td rowspan="1" colspan="1">This study</td></tr><tr><td rowspan="1" colspan="1">
                  <italic><tp:taxon-name><tp:taxon-name-part taxon-name-part-type="genus" reg="Fejervarya">F.</tp:taxon-name-part> <tp:taxon-name-part taxon-name-part-type="species" reg="raja">raja</tp:taxon-name-part></tp:taxon-name></italic>
                </td><td rowspan="1" colspan="1">
                  <italic><tp:taxon-name><tp:taxon-name-part taxon-name-part-type="genus" reg="Fejervarya">F.</tp:taxon-name-part> <tp:taxon-name-part taxon-name-part-type="species" reg="cancrivora">cancrivora</tp:taxon-name-part></tp:taxon-name></italic>
                </td><td rowspan="1" colspan="1">Tak Bai, Narathiwat, Thailand</td><td rowspan="1" colspan="1"><abbrev xmlns:xlink="http://www.w3.org/1999/xlink" xlink:title="Thailand Natural History Museum" id="ABBRID0ELWCI" xlink:type="simple">THNHM</abbrev> 19770</td><td rowspan="1" colspan="1">–</td><td rowspan="1" colspan="1">B</td><td rowspan="1" colspan="1">This study</td></tr><tr><td rowspan="1" colspan="1">
                  <italic><tp:taxon-name><tp:taxon-name-part taxon-name-part-type="genus" reg="Fejervarya">F.</tp:taxon-name-part> <tp:taxon-name-part taxon-name-part-type="species" reg="raja">raja</tp:taxon-name-part></tp:taxon-name></italic>
                </td><td rowspan="1" colspan="1">
                  <italic><tp:taxon-name><tp:taxon-name-part taxon-name-part-type="genus" reg="Fejervarya">F.</tp:taxon-name-part> <tp:taxon-name-part taxon-name-part-type="species" reg="cancrivora">cancrivora</tp:taxon-name-part></tp:taxon-name></italic>
                </td><td rowspan="1" colspan="1">Pak Phayun, Phatthalung, Thailand</td><td rowspan="1" colspan="1"><abbrev xmlns:xlink="http://www.w3.org/1999/xlink" xlink:title="Thailand Natural History Museum" id="ABBRID0E5XCI" xlink:type="simple">THNHM</abbrev> 19852</td><td rowspan="1" colspan="1">–</td><td rowspan="1" colspan="1">B</td><td rowspan="1" colspan="1">This study</td></tr><tr><td rowspan="1" colspan="1">
                  <italic><tp:taxon-name><tp:taxon-name-part taxon-name-part-type="genus" reg="Fejervarya">F.</tp:taxon-name-part> <tp:taxon-name-part taxon-name-part-type="species" reg="raja">raja</tp:taxon-name-part></tp:taxon-name></italic>
                </td><td rowspan="1" colspan="1">
                  <italic><tp:taxon-name><tp:taxon-name-part taxon-name-part-type="genus" reg="Fejervarya">F.</tp:taxon-name-part> <tp:taxon-name-part taxon-name-part-type="species" reg="cancrivora">cancrivora</tp:taxon-name-part></tp:taxon-name></italic>
                </td><td rowspan="1" colspan="1">Pak Phayun, Phatthalung, Thailand</td><td rowspan="1" colspan="1"><abbrev xmlns:xlink="http://www.w3.org/1999/xlink" xlink:title="Thailand Natural History Museum" id="ABBRID0ERZCI" xlink:type="simple">THNHM</abbrev> 19853</td><td rowspan="1" colspan="1">–</td><td rowspan="1" colspan="1">B</td><td rowspan="1" colspan="1">This study</td></tr><tr><td rowspan="1" colspan="1">
                  <italic><tp:taxon-name><tp:taxon-name-part taxon-name-part-type="genus" reg="Fejervarya">F.</tp:taxon-name-part> <tp:taxon-name-part taxon-name-part-type="species" reg="raja">raja</tp:taxon-name-part></tp:taxon-name></italic>
                </td><td rowspan="1" colspan="1">
                  <italic><tp:taxon-name><tp:taxon-name-part taxon-name-part-type="genus" reg="Fejervarya">F.</tp:taxon-name-part> <tp:taxon-name-part taxon-name-part-type="species" reg="cancrivora">cancrivora</tp:taxon-name-part></tp:taxon-name></italic>
                </td><td rowspan="1" colspan="1">Pak Phayun, Phatthalung, Thailand</td><td rowspan="1" colspan="1"><abbrev xmlns:xlink="http://www.w3.org/1999/xlink" xlink:title="Thailand Natural History Museum" id="ABBRID0EE2CI" xlink:type="simple">THNHM</abbrev> 19854</td><td rowspan="1" colspan="1">–</td><td rowspan="1" colspan="1">B</td><td rowspan="1" colspan="1">This study</td></tr><tr><td rowspan="1" colspan="1">
                  <italic><tp:taxon-name><tp:taxon-name-part taxon-name-part-type="genus" reg="Fejervarya">F.</tp:taxon-name-part> <tp:taxon-name-part taxon-name-part-type="species" reg="raja">raja</tp:taxon-name-part></tp:taxon-name></italic>
                </td><td rowspan="1" colspan="1">
                  <italic><tp:taxon-name><tp:taxon-name-part taxon-name-part-type="genus" reg="Fejervarya">F.</tp:taxon-name-part> <tp:taxon-name-part taxon-name-part-type="species" reg="cancrivora">cancrivora</tp:taxon-name-part></tp:taxon-name></italic>
                </td><td rowspan="1" colspan="1">Pak Phayun, Phatthalung, Thailand</td><td rowspan="1" colspan="1"><abbrev xmlns:xlink="http://www.w3.org/1999/xlink" xlink:title="Thailand Natural History Museum" id="ABBRID0EX3CI" xlink:type="simple">THNHM</abbrev> 19855</td><td rowspan="1" colspan="1">–</td><td rowspan="1" colspan="1">B</td><td rowspan="1" colspan="1">This study</td></tr><tr><td rowspan="1" colspan="1">
                  <italic><tp:taxon-name><tp:taxon-name-part taxon-name-part-type="genus" reg="Fejervarya">F.</tp:taxon-name-part> <tp:taxon-name-part taxon-name-part-type="species" reg="raja">raja</tp:taxon-name-part></tp:taxon-name></italic>
                </td><td rowspan="1" colspan="1">
                  <italic><tp:taxon-name><tp:taxon-name-part taxon-name-part-type="genus" reg="Fejervarya">F.</tp:taxon-name-part> <tp:taxon-name-part taxon-name-part-type="species" reg="cancrivora">cancrivora</tp:taxon-name-part></tp:taxon-name></italic>
                </td><td rowspan="1" colspan="1">Pak Phayun, Phatthalung, Thailand</td><td rowspan="1" colspan="1"><abbrev xmlns:xlink="http://www.w3.org/1999/xlink" xlink:title="Thailand Natural History Museum" id="ABBRID0EK5CI" xlink:type="simple">THNHM</abbrev> 19857</td><td rowspan="1" colspan="1">–</td><td rowspan="1" colspan="1">B</td><td rowspan="1" colspan="1">This study</td></tr><tr><td rowspan="1" colspan="1">
                  <italic><tp:taxon-name><tp:taxon-name-part taxon-name-part-type="genus" reg="Fejervarya">F.</tp:taxon-name-part> <tp:taxon-name-part taxon-name-part-type="species" reg="raja">raja</tp:taxon-name-part></tp:taxon-name></italic>
                </td><td rowspan="1" colspan="1">
                  <italic><tp:taxon-name><tp:taxon-name-part taxon-name-part-type="genus" reg="Fejervarya">F.</tp:taxon-name-part> <tp:taxon-name-part taxon-name-part-type="species" reg="cancrivora">cancrivora</tp:taxon-name-part></tp:taxon-name></italic>
                </td><td rowspan="1" colspan="1">Su-Ngai Kolok, Narathiwat, Thailand</td><td rowspan="1" colspan="1"><abbrev xmlns:xlink="http://www.w3.org/1999/xlink" xlink:title="Thailand Natural History Museum" id="ABBRID0E46CI" xlink:type="simple">THNHM</abbrev> 20754</td><td rowspan="1" colspan="1">–</td><td rowspan="1" colspan="1">B</td><td rowspan="1" colspan="1">This study</td></tr><tr><td rowspan="1" colspan="1">
                  <italic><tp:taxon-name><tp:taxon-name-part taxon-name-part-type="genus" reg="Fejervarya">F.</tp:taxon-name-part> <tp:taxon-name-part taxon-name-part-type="species" reg="raja">raja</tp:taxon-name-part></tp:taxon-name></italic>
                </td><td rowspan="1" colspan="1">
                  <italic><tp:taxon-name><tp:taxon-name-part taxon-name-part-type="genus" reg="Fejervarya">F.</tp:taxon-name-part> <tp:taxon-name-part taxon-name-part-type="species" reg="cancrivora">cancrivora</tp:taxon-name-part></tp:taxon-name></italic>
                </td><td rowspan="1" colspan="1">Nong Chick, Pattani, Thailand</td><td rowspan="1" colspan="1"><abbrev xmlns:xlink="http://www.w3.org/1999/xlink" xlink:title="Thailand Natural History Museum" id="ABBRID0EQBDI" xlink:type="simple">THNHM</abbrev> 21248</td><td rowspan="1" colspan="1">–</td><td rowspan="1" colspan="1">B</td><td rowspan="1" colspan="1">This study</td></tr><tr><td rowspan="1" colspan="1">
                  <italic><tp:taxon-name><tp:taxon-name-part taxon-name-part-type="genus" reg="Fejervarya">F.</tp:taxon-name-part> <tp:taxon-name-part taxon-name-part-type="species" reg="raja">raja</tp:taxon-name-part></tp:taxon-name></italic>
                </td><td rowspan="1" colspan="1">
                  <italic><tp:taxon-name><tp:taxon-name-part taxon-name-part-type="genus" reg="Fejervarya">F.</tp:taxon-name-part> <tp:taxon-name-part taxon-name-part-type="species" reg="cancrivora">cancrivora</tp:taxon-name-part></tp:taxon-name></italic>
                </td><td rowspan="1" colspan="1">Pak Phanang, Nakhon Si Thammarat, Thailand</td><td rowspan="1" colspan="1"><abbrev xmlns:xlink="http://www.w3.org/1999/xlink" xlink:title="Thailand Natural History Museum" id="ABBRID0EDDDI" xlink:type="simple">THNHM</abbrev> 25499</td><td rowspan="1" colspan="1">–</td><td rowspan="1" colspan="1">B</td><td rowspan="1" colspan="1">This study</td></tr><tr><td rowspan="1" colspan="1">
                  <italic><tp:taxon-name><tp:taxon-name-part taxon-name-part-type="genus" reg="Fejervarya">F.</tp:taxon-name-part> <tp:taxon-name-part taxon-name-part-type="species" reg="raja">raja</tp:taxon-name-part></tp:taxon-name></italic>
                </td><td rowspan="1" colspan="1">
                  <italic><tp:taxon-name><tp:taxon-name-part taxon-name-part-type="genus" reg="Fejervarya">F.</tp:taxon-name-part> <tp:taxon-name-part taxon-name-part-type="species" reg="cancrivora">cancrivora</tp:taxon-name-part></tp:taxon-name></italic>
                </td><td rowspan="1" colspan="1">Khuan Khanun, Phatthalung, Thailand</td><td rowspan="1" colspan="1"><abbrev xmlns:xlink="http://www.w3.org/1999/xlink" content-type="institution" xlink:title="Zoological Museum, Kasetsart University, Bangkok, Thailand" id="ABBRID0EWEDI" xlink:type="simple">ZMKU</abbrev> AM 01418</td><td rowspan="1" colspan="1">
                  <ext-link xmlns:xlink="http://www.w3.org/1999/xlink" ext-link-type="gen" xlink:href="MN453520" xlink:type="simple">MN453520</ext-link>
                </td><td rowspan="1" colspan="1">A</td><td rowspan="1" colspan="1">This study</td></tr><tr><td rowspan="1" colspan="1">
                  <italic><tp:taxon-name><tp:taxon-name-part taxon-name-part-type="genus" reg="Fejervarya">F.</tp:taxon-name-part> <tp:taxon-name-part taxon-name-part-type="species" reg="raja">raja</tp:taxon-name-part></tp:taxon-name></italic>
                </td><td rowspan="1" colspan="1">
                  <italic><tp:taxon-name><tp:taxon-name-part taxon-name-part-type="genus" reg="Fejervarya">F.</tp:taxon-name-part> <tp:taxon-name-part taxon-name-part-type="species" reg="cancrivora">cancrivora</tp:taxon-name-part></tp:taxon-name></italic>
                </td><td rowspan="1" colspan="1">Khuan Khanun, Phatthalung, Thailand</td><td rowspan="1" colspan="1"><abbrev xmlns:xlink="http://www.w3.org/1999/xlink" content-type="institution" xlink:title="Zoological Museum, Kasetsart University, Bangkok, Thailand" id="ABBRID0EQGDI" xlink:type="simple">ZMKU</abbrev> AM 01423</td><td rowspan="1" colspan="1">
                  <ext-link xmlns:xlink="http://www.w3.org/1999/xlink" ext-link-type="gen" xlink:href="MN453521" xlink:type="simple">MN453521</ext-link>
                </td><td rowspan="1" colspan="1">A, B</td><td rowspan="1" colspan="1">This study</td></tr><tr><td rowspan="1" colspan="1">
                  <italic><tp:taxon-name><tp:taxon-name-part taxon-name-part-type="genus" reg="Fejervarya">F.</tp:taxon-name-part> <tp:taxon-name-part taxon-name-part-type="species" reg="raja">raja</tp:taxon-name-part></tp:taxon-name></italic>
                </td><td rowspan="1" colspan="1">
                  <italic><tp:taxon-name><tp:taxon-name-part taxon-name-part-type="genus" reg="Fejervarya">F.</tp:taxon-name-part> <tp:taxon-name-part taxon-name-part-type="species" reg="cancrivora">cancrivora</tp:taxon-name-part></tp:taxon-name></italic>
                </td><td rowspan="1" colspan="1">Khuan Khanun, Phatthalung, Thailand</td><td rowspan="1" colspan="1"><abbrev xmlns:xlink="http://www.w3.org/1999/xlink" content-type="institution" xlink:title="Zoological Museum, Kasetsart University, Bangkok, Thailand" id="ABBRID0EKIDI" xlink:type="simple">ZMKU</abbrev> AM 01424</td><td rowspan="1" colspan="1">–</td><td rowspan="1" colspan="1">B</td><td rowspan="1" colspan="1">This study</td></tr><tr><td rowspan="1" colspan="1">
                  <italic><tp:taxon-name><tp:taxon-name-part taxon-name-part-type="genus" reg="Fejervarya">F.</tp:taxon-name-part> <tp:taxon-name-part taxon-name-part-type="species" reg="raja">raja</tp:taxon-name-part></tp:taxon-name></italic>
                </td><td rowspan="1" colspan="1">
                  <italic><tp:taxon-name><tp:taxon-name-part taxon-name-part-type="genus" reg="Fejervarya">F.</tp:taxon-name-part> <tp:taxon-name-part taxon-name-part-type="species" reg="cancrivora">cancrivora</tp:taxon-name-part></tp:taxon-name></italic>
                </td><td rowspan="1" colspan="1">Khuan Khanun, Phatthalung, Thailand</td><td rowspan="1" colspan="1"><abbrev xmlns:xlink="http://www.w3.org/1999/xlink" content-type="institution" xlink:title="Zoological Museum, Kasetsart University, Bangkok, Thailand" id="ABBRID0E5JDI" xlink:type="simple">ZMKU</abbrev> AM 01425</td><td rowspan="1" colspan="1">
                  <ext-link xmlns:xlink="http://www.w3.org/1999/xlink" ext-link-type="gen" xlink:href="MN453522" xlink:type="simple">MN453522</ext-link>
                </td><td rowspan="1" colspan="1">A</td><td rowspan="1" colspan="1">This study</td></tr><tr><td rowspan="1" colspan="1">
                  <italic><tp:taxon-name><tp:taxon-name-part taxon-name-part-type="genus" reg="Fejervarya">F.</tp:taxon-name-part> <tp:taxon-name-part taxon-name-part-type="species" reg="raja">raja</tp:taxon-name-part></tp:taxon-name></italic>
                </td><td rowspan="1" colspan="1">
                  <italic><tp:taxon-name><tp:taxon-name-part taxon-name-part-type="genus" reg="Fejervarya">F.</tp:taxon-name-part> <tp:taxon-name-part taxon-name-part-type="species" reg="cancrivora">cancrivora</tp:taxon-name-part></tp:taxon-name></italic>
                </td><td rowspan="1" colspan="1">Khuan Khanun, Phatthalung, Thailand</td><td rowspan="1" colspan="1"><abbrev xmlns:xlink="http://www.w3.org/1999/xlink" content-type="institution" xlink:title="Zoological Museum, Kasetsart University, Bangkok, Thailand" id="ABBRID0EYLDI" xlink:type="simple">ZMKU</abbrev> AM 01426</td><td rowspan="1" colspan="1">
                  <ext-link xmlns:xlink="http://www.w3.org/1999/xlink" ext-link-type="gen" xlink:href="MN453523" xlink:type="simple">MN453523</ext-link>
                </td><td rowspan="1" colspan="1">A, B</td><td rowspan="1" colspan="1">This study</td></tr><tr><td rowspan="1" colspan="1">
                  <italic><tp:taxon-name><tp:taxon-name-part taxon-name-part-type="genus" reg="Fejervarya">F.</tp:taxon-name-part> <tp:taxon-name-part taxon-name-part-type="species" reg="raja">raja</tp:taxon-name-part></tp:taxon-name></italic>
                </td><td rowspan="1" colspan="1">
                  <italic><tp:taxon-name><tp:taxon-name-part taxon-name-part-type="genus" reg="Fejervarya">F.</tp:taxon-name-part> <tp:taxon-name-part taxon-name-part-type="species" reg="cancrivora">cancrivora</tp:taxon-name-part></tp:taxon-name></italic>
                </td><td rowspan="1" colspan="1">Khuan Khanun, Phatthalung, Thailand</td><td rowspan="1" colspan="1"><abbrev xmlns:xlink="http://www.w3.org/1999/xlink" content-type="institution" xlink:title="Zoological Museum, Kasetsart University, Bangkok, Thailand" id="ABBRID0ESNDI" xlink:type="simple">ZMKU</abbrev> AM 01429</td><td rowspan="1" colspan="1">–</td><td rowspan="1" colspan="1">B</td><td rowspan="1" colspan="1">This study</td></tr><tr><td rowspan="1" colspan="1">
                  <italic><tp:taxon-name><tp:taxon-name-part taxon-name-part-type="genus" reg="Fejervarya">F.</tp:taxon-name-part> <tp:taxon-name-part taxon-name-part-type="species" reg="raja">raja</tp:taxon-name-part></tp:taxon-name></italic>
                </td><td rowspan="1" colspan="1">
                  <italic><tp:taxon-name><tp:taxon-name-part taxon-name-part-type="genus" reg="Fejervarya">F.</tp:taxon-name-part> <tp:taxon-name-part taxon-name-part-type="species" reg="cancrivora">cancrivora</tp:taxon-name-part></tp:taxon-name></italic>
                </td><td rowspan="1" colspan="1">Khuan Khanun, Phatthalung, Thailand</td><td rowspan="1" colspan="1"><abbrev xmlns:xlink="http://www.w3.org/1999/xlink" content-type="institution" xlink:title="Zoological Museum, Kasetsart University, Bangkok, Thailand" id="ABBRID0EGPDI" xlink:type="simple">ZMKU</abbrev> AM 01430</td><td rowspan="1" colspan="1">
                  <ext-link xmlns:xlink="http://www.w3.org/1999/xlink" ext-link-type="gen" xlink:href="MN453524" xlink:type="simple">MN453524</ext-link>
                </td><td rowspan="1" colspan="1">A, B</td><td rowspan="1" colspan="1">This study</td></tr><tr><td rowspan="1" colspan="1">
                  <italic><tp:taxon-name><tp:taxon-name-part taxon-name-part-type="genus" reg="Fejervarya">F.</tp:taxon-name-part> <tp:taxon-name-part taxon-name-part-type="species" reg="raja">raja</tp:taxon-name-part></tp:taxon-name></italic>
                </td><td rowspan="1" colspan="1">
                  <italic><tp:taxon-name><tp:taxon-name-part taxon-name-part-type="genus" reg="Fejervarya">F.</tp:taxon-name-part> <tp:taxon-name-part taxon-name-part-type="species" reg="cancrivora">cancrivora</tp:taxon-name-part></tp:taxon-name></italic>
                </td><td rowspan="1" colspan="1">Khuan Khanun, Phatthalung, Thailand</td><td rowspan="1" colspan="1"><abbrev xmlns:xlink="http://www.w3.org/1999/xlink" content-type="institution" xlink:title="Zoological Museum, Kasetsart University, Bangkok, Thailand" id="ABBRID0EARDI" xlink:type="simple">ZMKU</abbrev> AM 01432</td><td rowspan="1" colspan="1">–</td><td rowspan="1" colspan="1">B</td><td rowspan="1" colspan="1">This study</td></tr><tr><td rowspan="1" colspan="1">
                  <italic><tp:taxon-name><tp:taxon-name-part taxon-name-part-type="genus" reg="Fejervarya">F.</tp:taxon-name-part> <tp:taxon-name-part taxon-name-part-type="species" reg="raja">raja</tp:taxon-name-part></tp:taxon-name></italic>
                </td><td rowspan="1" colspan="1">
                  <italic><tp:taxon-name><tp:taxon-name-part taxon-name-part-type="genus" reg="Fejervarya">F.</tp:taxon-name-part> <tp:taxon-name-part taxon-name-part-type="species" reg="cancrivora">cancrivora</tp:taxon-name-part></tp:taxon-name></italic>
                </td><td rowspan="1" colspan="1">Pak Phanang, Nakhon Si Thammarat, Thailand</td><td rowspan="1" colspan="1"><abbrev xmlns:xlink="http://www.w3.org/1999/xlink" content-type="institution" xlink:title="Zoological Museum, Kasetsart University, Bangkok, Thailand" id="ABBRID0EUSDI" xlink:type="simple">ZMKU</abbrev> AM 01507</td><td rowspan="1" colspan="1">
                  <ext-link xmlns:xlink="http://www.w3.org/1999/xlink" ext-link-type="gen" xlink:href="MN453525" xlink:type="simple">MN453525</ext-link>
                </td><td rowspan="1" colspan="1">A, B</td><td rowspan="1" colspan="1">This study</td></tr><tr><td rowspan="1" colspan="1">
                  <italic><tp:taxon-name><tp:taxon-name-part taxon-name-part-type="genus" reg="Fejervarya">F.</tp:taxon-name-part> <tp:taxon-name-part taxon-name-part-type="species" reg="raja">raja</tp:taxon-name-part></tp:taxon-name></italic>
                </td><td rowspan="1" colspan="1">
                  <italic><tp:taxon-name><tp:taxon-name-part taxon-name-part-type="genus" reg="Fejervarya">F.</tp:taxon-name-part> <tp:taxon-name-part taxon-name-part-type="species" reg="cancrivora">cancrivora</tp:taxon-name-part></tp:taxon-name></italic>
                </td><td rowspan="1" colspan="1">Pak Phanang, Nakhon Si Thammarat, Thailand</td><td rowspan="1" colspan="1"><abbrev xmlns:xlink="http://www.w3.org/1999/xlink" content-type="institution" xlink:title="Zoological Museum, Kasetsart University, Bangkok, Thailand" id="ABBRID0EOUDI" xlink:type="simple">ZMKU</abbrev> AM 01508</td><td rowspan="1" colspan="1">–</td><td rowspan="1" colspan="1">B</td><td rowspan="1" colspan="1">This study</td></tr><tr><td rowspan="1" colspan="1">
                  <italic><tp:taxon-name><tp:taxon-name-part taxon-name-part-type="genus" reg="Fejervarya">F.</tp:taxon-name-part> <tp:taxon-name-part taxon-name-part-type="species" reg="raja">raja</tp:taxon-name-part></tp:taxon-name></italic>
                </td><td rowspan="1" colspan="1">
                  <italic><tp:taxon-name><tp:taxon-name-part taxon-name-part-type="genus" reg="Fejervarya">F.</tp:taxon-name-part> <tp:taxon-name-part taxon-name-part-type="species" reg="cancrivora">cancrivora</tp:taxon-name-part></tp:taxon-name></italic>
                </td><td rowspan="1" colspan="1">Pak Phanang, Nakhon Si Thammarat, Thailand</td><td rowspan="1" colspan="1"><abbrev xmlns:xlink="http://www.w3.org/1999/xlink" content-type="institution" xlink:title="Zoological Museum, Kasetsart University, Bangkok, Thailand" id="ABBRID0ECWDI" xlink:type="simple">ZMKU</abbrev> AM 01509</td><td rowspan="1" colspan="1">
                  <ext-link xmlns:xlink="http://www.w3.org/1999/xlink" ext-link-type="gen" xlink:href="MN453526" xlink:type="simple">MN453526</ext-link>
                </td><td rowspan="1" colspan="1">A, B</td><td rowspan="1" colspan="1">This study</td></tr><tr><td rowspan="1" colspan="1">
                  <italic><tp:taxon-name><tp:taxon-name-part taxon-name-part-type="genus" reg="Fejervarya">F.</tp:taxon-name-part> <tp:taxon-name-part taxon-name-part-type="species" reg="raja">raja</tp:taxon-name-part></tp:taxon-name></italic>
                </td><td rowspan="1" colspan="1">
                  <italic><tp:taxon-name><tp:taxon-name-part taxon-name-part-type="genus" reg="Fejervarya">F.</tp:taxon-name-part> <tp:taxon-name-part taxon-name-part-type="species" reg="cancrivora">cancrivora</tp:taxon-name-part></tp:taxon-name></italic>
                </td><td rowspan="1" colspan="1">Pak Phanang, Nakhon Si Thammarat, Thailand</td><td rowspan="1" colspan="1"><abbrev xmlns:xlink="http://www.w3.org/1999/xlink" content-type="institution" xlink:title="Zoological Museum, Kasetsart University, Bangkok, Thailand" id="ABBRID0E3XDI" xlink:type="simple">ZMKU</abbrev> AM 01510</td><td rowspan="1" colspan="1">–</td><td rowspan="1" colspan="1">B</td><td rowspan="1" colspan="1">This study</td></tr><tr><td rowspan="1" colspan="1">
                  <italic><tp:taxon-name><tp:taxon-name-part taxon-name-part-type="genus" reg="Fejervarya">F.</tp:taxon-name-part> <tp:taxon-name-part taxon-name-part-type="species" reg="raja">raja</tp:taxon-name-part></tp:taxon-name></italic>
                </td><td rowspan="1" colspan="1">
                  <italic><tp:taxon-name><tp:taxon-name-part taxon-name-part-type="genus" reg="Fejervarya">F.</tp:taxon-name-part> <tp:taxon-name-part taxon-name-part-type="species" reg="cancrivora">cancrivora</tp:taxon-name-part></tp:taxon-name></italic>
                </td><td rowspan="1" colspan="1">Pak Phanang, Nakhon Si Thammarat, Thailand</td><td rowspan="1" colspan="1"><abbrev xmlns:xlink="http://www.w3.org/1999/xlink" content-type="institution" xlink:title="Zoological Museum, Kasetsart University, Bangkok, Thailand" id="ABBRID0EQZDI" xlink:type="simple">ZMKU</abbrev> AM 01511</td><td rowspan="1" colspan="1">
                  <ext-link xmlns:xlink="http://www.w3.org/1999/xlink" ext-link-type="gen" xlink:href="MN453527" xlink:type="simple">MN453527</ext-link>
                </td><td rowspan="1" colspan="1">A, B</td><td rowspan="1" colspan="1">This study</td></tr><tr><td rowspan="1" colspan="1">
                  <italic><tp:taxon-name><tp:taxon-name-part taxon-name-part-type="genus" reg="Fejervarya">F.</tp:taxon-name-part> <tp:taxon-name-part taxon-name-part-type="species" reg="raja">raja</tp:taxon-name-part></tp:taxon-name></italic>
                </td><td rowspan="1" colspan="1">
                  <italic><tp:taxon-name><tp:taxon-name-part taxon-name-part-type="genus" reg="Fejervarya">F.</tp:taxon-name-part> <tp:taxon-name-part taxon-name-part-type="species" reg="cancrivora">cancrivora</tp:taxon-name-part></tp:taxon-name></italic>
                </td><td rowspan="1" colspan="1">Pak Phanang, Nakhon Si Thammarat, Thailand</td><td rowspan="1" colspan="1"><abbrev xmlns:xlink="http://www.w3.org/1999/xlink" content-type="institution" xlink:title="Zoological Museum, Kasetsart University, Bangkok, Thailand" id="ABBRID0EK2DI" xlink:type="simple">ZMKU</abbrev> AM 01512</td><td rowspan="1" colspan="1">–</td><td rowspan="1" colspan="1">B</td><td rowspan="1" colspan="1">This study</td></tr><tr><td rowspan="1" colspan="1">
                  <italic><tp:taxon-name><tp:taxon-name-part taxon-name-part-type="genus" reg="Fejervarya">F.</tp:taxon-name-part> <tp:taxon-name-part taxon-name-part-type="species" reg="raja">raja</tp:taxon-name-part></tp:taxon-name></italic>
                </td><td rowspan="1" colspan="1">
                  <italic><tp:taxon-name><tp:taxon-name-part taxon-name-part-type="genus" reg="Fejervarya">F.</tp:taxon-name-part> <tp:taxon-name-part taxon-name-part-type="species" reg="cancrivora">cancrivora</tp:taxon-name-part></tp:taxon-name></italic>
                </td><td rowspan="1" colspan="1">Pak Phanang, Nakhon Si Thammarat, Thailand</td><td rowspan="1" colspan="1"><abbrev xmlns:xlink="http://www.w3.org/1999/xlink" content-type="institution" xlink:title="Zoological Museum, Kasetsart University, Bangkok, Thailand" id="ABBRID0E53DI" xlink:type="simple">ZMKU</abbrev> AM 01513</td><td rowspan="1" colspan="1">–</td><td rowspan="1" colspan="1">B</td><td rowspan="1" colspan="1">This study</td></tr><tr><td rowspan="1" colspan="1"><italic><tp:taxon-name><tp:taxon-name-part taxon-name-part-type="genus" reg="Fejervarya">Fejervarya</tp:taxon-name-part></tp:taxon-name></italic> sp.</td><td rowspan="1" colspan="1"><italic><tp:taxon-name><tp:taxon-name-part taxon-name-part-type="genus" reg="Fejervarya">Fejervarya</tp:taxon-name-part></tp:taxon-name></italic> sp.</td><td rowspan="1" colspan="1">Pelabuhan ratu, Java, Indonesia</td><td rowspan="1" colspan="1">–</td><td rowspan="1" colspan="1">
                  <ext-link xmlns:xlink="http://www.w3.org/1999/xlink" ext-link-type="gen" xlink:href="AB444693" xlink:type="simple">AB444693</ext-link>
                </td><td rowspan="1" colspan="1">A</td><td rowspan="1" colspan="1">
                  <xref ref-type="bibr" rid="B38">Kurniawan et al. (2010)</xref>
                </td></tr><tr><td rowspan="1" colspan="1"><italic><tp:taxon-name><tp:taxon-name-part taxon-name-part-type="genus" reg="Fejervarya">Fejervarya</tp:taxon-name-part></tp:taxon-name></italic> sp.</td><td rowspan="1" colspan="1"><italic><tp:taxon-name><tp:taxon-name-part taxon-name-part-type="genus" reg="Fejervarya">Fejervarya</tp:taxon-name-part></tp:taxon-name></italic> sp.</td><td rowspan="1" colspan="1">Makassar, Sulawesi, Indonesia</td><td rowspan="1" colspan="1">–</td><td rowspan="1" colspan="1">
                  <ext-link xmlns:xlink="http://www.w3.org/1999/xlink" ext-link-type="gen" xlink:href="AB570278" xlink:type="simple">AB570278</ext-link>
                </td><td rowspan="1" colspan="1">A</td><td rowspan="1" colspan="1">
                  <xref ref-type="bibr" rid="B37">Kurniawan et al. (2014)</xref>
                </td></tr><tr><td rowspan="1" colspan="1"><italic><tp:taxon-name><tp:taxon-name-part taxon-name-part-type="genus" reg="Fejervarya">Fejervarya</tp:taxon-name-part></tp:taxon-name></italic> sp.</td><td rowspan="1" colspan="1"><italic><tp:taxon-name><tp:taxon-name-part taxon-name-part-type="genus" reg="Fejervarya">Fejervarya</tp:taxon-name-part></tp:taxon-name></italic> sp.</td><td rowspan="1" colspan="1">Makassar, Sulawesi, Indonesia</td><td rowspan="1" colspan="1">–</td><td rowspan="1" colspan="1">
                  <ext-link xmlns:xlink="http://www.w3.org/1999/xlink" ext-link-type="gen" xlink:href="AB570288" xlink:type="simple">AB570288</ext-link>
                </td><td rowspan="1" colspan="1">A</td><td rowspan="1" colspan="1">
                  <xref ref-type="bibr" rid="B37">Kurniawan et al. (2014)</xref>
                </td></tr><tr><td rowspan="1" colspan="1">
                  <italic><tp:taxon-name><tp:taxon-name-part taxon-name-part-type="genus" reg="Fejervarya">F.</tp:taxon-name-part> <tp:taxon-name-part taxon-name-part-type="species" reg="cancrivora">cancrivora</tp:taxon-name-part></tp:taxon-name></italic>
                </td><td rowspan="1" colspan="1"><italic><tp:taxon-name><tp:taxon-name-part taxon-name-part-type="genus" reg="Fejervarya">Fejervarya</tp:taxon-name-part></tp:taxon-name></italic> sp.</td><td rowspan="1" colspan="1">Selatan, Sulawesi, Indonesia</td><td rowspan="1" colspan="1">–</td><td rowspan="1" colspan="1">
                  <ext-link xmlns:xlink="http://www.w3.org/1999/xlink" ext-link-type="gen" xlink:href="EU979849" xlink:type="simple">EU979849</ext-link>
                </td><td rowspan="1" colspan="1">A</td><td rowspan="1" colspan="1">
                  <xref ref-type="bibr" rid="B8">Che et al. (2009)</xref>
                </td></tr><tr><td rowspan="1" colspan="1">
                  <italic><tp:taxon-name><tp:taxon-name-part taxon-name-part-type="genus" reg="Fejervarya">F.</tp:taxon-name-part> <tp:taxon-name-part taxon-name-part-type="species" reg="iskandari">iskandari</tp:taxon-name-part></tp:taxon-name></italic>
                </td><td rowspan="1" colspan="1">
                  <italic><tp:taxon-name><tp:taxon-name-part taxon-name-part-type="genus" reg="Fejervarya">F.</tp:taxon-name-part> <tp:taxon-name-part taxon-name-part-type="species" reg="iskandari">iskandari</tp:taxon-name-part></tp:taxon-name></italic>
                </td><td rowspan="1" colspan="1">Malang, Java, Indonesia</td><td rowspan="1" colspan="1">–</td><td rowspan="1" colspan="1">
                  <ext-link xmlns:xlink="http://www.w3.org/1999/xlink" ext-link-type="gen" xlink:href="AB570268" xlink:type="simple">AB570268</ext-link>
                </td><td rowspan="1" colspan="1">A</td><td rowspan="1" colspan="1">
                  <xref ref-type="bibr" rid="B37">Kurniawan et al. (2014)</xref>
                </td></tr><tr><td rowspan="1" colspan="1">
                  <italic><tp:taxon-name><tp:taxon-name-part taxon-name-part-type="genus" reg="Fejervarya">F.</tp:taxon-name-part> <tp:taxon-name-part taxon-name-part-type="species" reg="limnocharis">limnocharis</tp:taxon-name-part></tp:taxon-name></italic>
                </td><td rowspan="1" colspan="1">
                  <italic><tp:taxon-name><tp:taxon-name-part taxon-name-part-type="genus" reg="Fejervarya">F.</tp:taxon-name-part> <tp:taxon-name-part taxon-name-part-type="species" reg="limnocharis">limnocharis</tp:taxon-name-part></tp:taxon-name></italic>
                </td><td rowspan="1" colspan="1">Java, Indonesia</td><td rowspan="1" colspan="1">–</td><td rowspan="1" colspan="1">
                  <ext-link xmlns:xlink="http://www.w3.org/1999/xlink" ext-link-type="gen" xlink:href="AB277292" xlink:type="simple">AB277292</ext-link>
                </td><td rowspan="1" colspan="1">A</td><td rowspan="1" colspan="1">
                  <xref ref-type="bibr" rid="B33">Kotaki et al. (2008)</xref>
                </td></tr><tr><td rowspan="1" colspan="1">
                  <italic><tp:taxon-name><tp:taxon-name-part taxon-name-part-type="genus" reg="Fejervarya">F.</tp:taxon-name-part> <tp:taxon-name-part taxon-name-part-type="species" reg="multistriata">multistriata</tp:taxon-name-part></tp:taxon-name></italic>
                </td><td rowspan="1" colspan="1">
                  <italic><tp:taxon-name><tp:taxon-name-part taxon-name-part-type="genus" reg="Fejervarya">F.</tp:taxon-name-part> <tp:taxon-name-part taxon-name-part-type="species" reg="multistriata">multistriata</tp:taxon-name-part></tp:taxon-name></italic>
                </td><td rowspan="1" colspan="1">Yunan, China</td><td rowspan="1" colspan="1">–</td><td rowspan="1" colspan="1">
                  <ext-link xmlns:xlink="http://www.w3.org/1999/xlink" ext-link-type="gen" xlink:href="AB354237" xlink:type="simple">AB354237</ext-link>
                </td><td rowspan="1" colspan="1">A</td><td rowspan="1" colspan="1">
                  <xref ref-type="bibr" rid="B16">Djong et al. (2011)</xref>
                </td></tr><tr><td rowspan="1" colspan="1">
                  <italic><tp:taxon-name><tp:taxon-name-part taxon-name-part-type="genus" reg="Fejervarya">F.</tp:taxon-name-part> <tp:taxon-name-part taxon-name-part-type="species" reg="vittigera">vittigera</tp:taxon-name-part></tp:taxon-name></italic>
                </td><td rowspan="1" colspan="1">
                  <italic><tp:taxon-name><tp:taxon-name-part taxon-name-part-type="genus" reg="Fejervarya">F.</tp:taxon-name-part> <tp:taxon-name-part taxon-name-part-type="species" reg="vittigera">vittigera</tp:taxon-name-part></tp:taxon-name></italic>
                </td><td rowspan="1" colspan="1">Quezon, Luzon Island, Philippines</td><td rowspan="1" colspan="1">–</td><td rowspan="1" colspan="1">
                  <ext-link xmlns:xlink="http://www.w3.org/1999/xlink" ext-link-type="gen" xlink:href="AY313683" xlink:type="simple">AY313683</ext-link>
                </td><td rowspan="1" colspan="1">A</td><td rowspan="1" colspan="1">
                  <xref ref-type="bibr" rid="B19">Evans et al. (2003)</xref>
                </td></tr><tr><td rowspan="1" colspan="1">
                  <italic><tp:taxon-name><tp:taxon-name-part taxon-name-part-type="genus" reg="Euphlyctis">Euphlyctis</tp:taxon-name-part> <tp:taxon-name-part taxon-name-part-type="species" reg="cyanophlyctis">cyanophlyctis</tp:taxon-name-part></tp:taxon-name></italic>
                </td><td rowspan="1" colspan="1">
                  <italic><tp:taxon-name><tp:taxon-name-part taxon-name-part-type="genus" reg="Euphlyctis">E.</tp:taxon-name-part> <tp:taxon-name-part taxon-name-part-type="species" reg="cyanophlyctis">cyanophlyctis</tp:taxon-name-part></tp:taxon-name></italic>
                </td><td rowspan="1" colspan="1">Mangalore, India</td><td rowspan="1" colspan="1">–</td><td rowspan="1" colspan="1">
                  <ext-link xmlns:xlink="http://www.w3.org/1999/xlink" ext-link-type="gen" xlink:href="AB488901" xlink:type="simple">AB488901</ext-link>
                </td><td rowspan="1" colspan="1">A</td><td rowspan="1" colspan="1">
                  <xref ref-type="bibr" rid="B34">Kotaki et al. (2010)</xref>
                </td></tr><tr><td rowspan="1" colspan="1">
                  <italic><tp:taxon-name><tp:taxon-name-part taxon-name-part-type="genus" reg="Limnonectes">Limnonectes</tp:taxon-name-part> <tp:taxon-name-part taxon-name-part-type="species" reg="jarujini">jarujini</tp:taxon-name-part></tp:taxon-name></italic>
                </td><td rowspan="1" colspan="1">
                  <italic><tp:taxon-name><tp:taxon-name-part taxon-name-part-type="genus" reg="Limnonectes">L.</tp:taxon-name-part> <tp:taxon-name-part taxon-name-part-type="species" reg="jarujini">jarujini</tp:taxon-name-part></tp:taxon-name></italic>
                </td><td rowspan="1" colspan="1">Surat Thani, Thailand</td><td rowspan="1" colspan="1">–</td><td rowspan="1" colspan="1">
                  <ext-link xmlns:xlink="http://www.w3.org/1999/xlink" ext-link-type="gen" xlink:href="AB558951" xlink:type="simple">AB558951</ext-link>
                </td><td rowspan="1" colspan="1">A</td><td rowspan="1" colspan="1">
                  <xref ref-type="bibr" rid="B39">Matsui et al. (2010)</xref>
                </td></tr><tr><td rowspan="1" colspan="1">
                  <italic><tp:taxon-name><tp:taxon-name-part taxon-name-part-type="genus" reg="Occidozyga">Occidozyga</tp:taxon-name-part> <tp:taxon-name-part taxon-name-part-type="species" reg="lima">lima</tp:taxon-name-part></tp:taxon-name></italic>
                </td><td rowspan="1" colspan="1">
                  <italic><tp:taxon-name><tp:taxon-name-part taxon-name-part-type="genus" reg="Occidozyga">O.</tp:taxon-name-part> <tp:taxon-name-part taxon-name-part-type="species" reg="lima">lima</tp:taxon-name-part></tp:taxon-name></italic>
                </td><td rowspan="1" colspan="1">Kuala Lumpur, Malaysia</td><td rowspan="1" colspan="1">–</td><td rowspan="1" colspan="1">
                  <ext-link xmlns:xlink="http://www.w3.org/1999/xlink" ext-link-type="gen" xlink:href="AB488903" xlink:type="simple">AB488903</ext-link>
                </td><td rowspan="1" colspan="1">A</td><td rowspan="1" colspan="1">
                  <xref ref-type="bibr" rid="B34">Kotaki et al. (2010)</xref>
                </td></tr></tbody></table></table-wrap><fig id="F1" position="float" orientation="portrait"><object-id xmlns:xlink="http://www.w3.org/1999/xlink" content-type="doi" xlink:type="simple">10.3897/zookeys.883.37544.figure1</object-id><object-id xmlns:xlink="http://www.w3.org/1999/xlink" content-type="arpha" xlink:type="simple">713DCA7A-1DF4-5C73-B7E5-346EBC603242</object-id><label>Figure 1.</label><caption><p>Map of sampling localities of the <italic><tp:taxon-name><tp:taxon-name-part taxon-name-part-type="genus" reg="Fejervarya">Fejervarya</tp:taxon-name-part> <tp:taxon-name-part taxon-name-part-type="species" reg="cancrivora">cancrivora</tp:taxon-name-part></tp:taxon-name></italic> complex, including <italic><tp:taxon-name><tp:taxon-name-part taxon-name-part-type="genus" reg="Fejervarya">F.</tp:taxon-name-part> <tp:taxon-name-part taxon-name-part-type="species" reg="cancrivora">cancrivora</tp:taxon-name-part></tp:taxon-name></italic> neotype (yellow pentagon), <italic><tp:taxon-name><tp:taxon-name-part taxon-name-part-type="genus" reg="Fejervarya">F.</tp:taxon-name-part> <tp:taxon-name-part taxon-name-part-type="species" reg="cancrivora">cancrivora</tp:taxon-name-part></tp:taxon-name></italic> sensu stricto (yellow circles), <italic><tp:taxon-name><tp:taxon-name-part taxon-name-part-type="genus" reg="Fejervarya">F.</tp:taxon-name-part> <tp:taxon-name-part taxon-name-part-type="species" reg="moodiei">moodiei</tp:taxon-name-part></tp:taxon-name></italic> holotype (blue diamond), <italic><tp:taxon-name><tp:taxon-name-part taxon-name-part-type="genus" reg="Fejervarya">F.</tp:taxon-name-part> <tp:taxon-name-part taxon-name-part-type="species" reg="moodiei">moodiei</tp:taxon-name-part></tp:taxon-name></italic> (blue triangles), and <italic><tp:taxon-name><tp:taxon-name-part taxon-name-part-type="genus" reg="Fejervarya">F.</tp:taxon-name-part> <tp:taxon-name-part taxon-name-part-type="species" reg="cancrivora">cancrivora</tp:taxon-name-part></tp:taxon-name></italic> samples that were referred to <italic><tp:taxon-name><tp:taxon-name-part taxon-name-part-type="genus" reg="Fejervarya">F.</tp:taxon-name-part> <tp:taxon-name-part taxon-name-part-type="species" reg="raja">raja</tp:taxon-name-part></tp:taxon-name></italic> (red circles) prior to this study. Open symbols indicate molecular data only, shaded symbols indicate morphological data only, and shaded symbols with center dots indicate both molecular and morphological data were studied.</p></caption><graphic xmlns:xlink="http://www.w3.org/1999/xlink" xlink:href="zookeys-883-119-g001.jpg" position="float" orientation="portrait" xlink:type="simple" id="oo_350455.jpg"><uri content-type="original_file" xlink:type="simple">https://binary.pensoft.net/fig/350455</uri></graphic></fig></tp:treatment-sec><ref-list><ref id="B17"><mixed-citation xmlns:xlink="http://www.w3.org/1999/xlink" xlink:type="simple"><person-group><name name-style="western"><surname>Dubois</surname><given-names>A</given-names></name><name name-style="western"><surname>Ohler</surname><given-names>A</given-names></name></person-group> (<year>2000</year>) <article-title>Systematics of <italic><tp:taxon-name><tp:taxon-name-part taxon-name-part-type="genus">Fejervarya</tp:taxon-name-part> <tp:taxon-name-part taxon-name-part-type="species">limnocharis</tp:taxon-name-part></tp:taxon-name></italic> (Gravenhorst, 1829) (<tp:taxon-name><tp:taxon-name-part taxon-name-part-type="class">Amphibia</tp:taxon-name-part></tp:taxon-name>, <tp:taxon-name><tp:taxon-name-part taxon-name-part-type="order">Anura</tp:taxon-name-part></tp:taxon-name>, <tp:taxon-name><tp:taxon-name-part taxon-name-part-type="family">Ranidae</tp:taxon-name-part></tp:taxon-name>) and related species. 1. Nomenclatural status and type-specimens of the nominal species <italic><tp:taxon-name><tp:taxon-name-part taxon-name-part-type="genus">Rana</tp:taxon-name-part> <tp:taxon-name-part taxon-name-part-type="species">limnocharis</tp:taxon-name-part></tp:taxon-name></italic> Gravenhorst, 1829.</article-title><source>Alytes</source><volume>18</volume>: <fpage>15</fpage>–<lpage>50</lpage>.</mixed-citation></ref><ref id="B54"><mixed-citation xmlns:xlink="http://www.w3.org/1999/xlink" xlink:type="simple"><person-group><name name-style="western"><surname>Sumida</surname><given-names>M</given-names></name><name name-style="western"><surname>Kondo</surname><given-names>Y</given-names></name><name name-style="western"><surname>Kanamori</surname><given-names>Y</given-names></name><name name-style="western"><surname>Nishioka</surname><given-names>M</given-names></name></person-group> (<year>2002</year>) <article-title>Inter- and intracpecific evolutionary relationships of the rice frog <italic><tp:taxon-name><tp:taxon-name-part taxon-name-part-type="genus">Rana</tp:taxon-name-part> <tp:taxon-name-part taxon-name-part-type="species">limnocharis</tp:taxon-name-part></tp:taxon-name></italic> and allied species <italic><tp:taxon-name><tp:taxon-name-part taxon-name-part-type="genus">R.</tp:taxon-name-part> <tp:taxon-name-part taxon-name-part-type="species">cancrivora</tp:taxon-name-part></tp:taxon-name></italic> inferred from crossing experiments and mitochondrial DNA sequences of the 12S and 16S rRNA genes.</article-title><source>Molecular phylogenetics and evolution</source><volume>25</volume>: <fpage>293</fpage>–<lpage>305</lpage>. <ext-link xlink:type="simple" ext-link-type="doi" xlink:href="10.1016/S1055-7903(02)00243-9">https://doi.org/10.1016/S1055-7903(02)00243-9</ext-link></mixed-citation></ref><ref id="B37"><mixed-citation xmlns:xlink="http://www.w3.org/1999/xlink" xlink:type="simple"><person-group><name name-style="western"><surname>Kurniawan</surname><given-names>N</given-names></name><name name-style="western"><surname>Djong</surname><given-names>TH</given-names></name><name name-style="western"><surname>Maidliza</surname><given-names>T</given-names></name><name name-style="western"><surname>Harmidy</surname><given-names>A</given-names></name><name name-style="western"><surname>Hasan</surname><given-names>M</given-names></name><name name-style="western"><surname>Igawa</surname><given-names>T</given-names></name><name name-style="western"><surname>Sumida</surname><given-names>M</given-names></name></person-group> (<year>2014</year>) <article-title>Genetic divergence and geographic distribution of frogs in genus <italic><tp:taxon-name><tp:taxon-name-part taxon-name-part-type="genus">Fejervarya</tp:taxon-name-part></tp:taxon-name></italic> from Indonesia from mitochondrial 16S rRNA gene analysis.</article-title><source>Treubia</source><volume>41</volume>: <fpage>1</fpage>–<lpage>16</lpage>. <ext-link xlink:type="simple" ext-link-type="doi" xlink:href="10.14203/treubia.v41i0.361">https://doi.org/10.14203/treubia.v41i0.361</ext-link></mixed-citation></ref><ref id="B38"><mixed-citation xmlns:xlink="http://www.w3.org/1999/xlink" xlink:type="simple"><person-group><name name-style="western"><surname>Kurniawan</surname><given-names>N</given-names></name><name name-style="western"><surname>Islam</surname><given-names>MM</given-names></name><name name-style="western"><surname>Djong</surname><given-names>TH</given-names></name><name name-style="western"><surname>Igawa</surname><given-names>T</given-names></name><name name-style="western"><surname>Daicus</surname><given-names>MB</given-names></name><name name-style="western"><surname>Yong</surname><given-names>HS</given-names></name><name name-style="western"><surname>Wanichanon</surname><given-names>R</given-names></name><name name-style="western"><surname>Khan</surname><given-names>MdMR</given-names></name><name name-style="western"><surname>Iskandar</surname><given-names>DT</given-names></name><name name-style="western"><surname>Nishioka</surname><given-names>M</given-names></name><name name-style="western"><surname>Sumida</surname><given-names>M</given-names></name></person-group> (<year>2010</year>) <article-title>Genetic divergence and evolutionary relationship in <italic><tp:taxon-name><tp:taxon-name-part taxon-name-part-type="genus">Fejervarya</tp:taxon-name-part> <tp:taxon-name-part taxon-name-part-type="species">cancrivora</tp:taxon-name-part></tp:taxon-name></italic> from Indonesia and other Asian countries inferred from allozyme and mtDNA sequence analyses.</article-title><source>Zoological Science</source><volume>27</volume>: <fpage>222</fpage>–<lpage>233</lpage>. <ext-link xlink:type="simple" ext-link-type="doi" xlink:href="10.2108/zsj.27.222">https://doi.org/10.2108/zsj.27.222</ext-link></mixed-citation></ref><ref id="B36"><mixed-citation xmlns:xlink="http://www.w3.org/1999/xlink" xlink:type="simple"><person-group><name name-style="western"><surname>Kurniawan</surname><given-names>N</given-names></name><name name-style="western"><surname>Djong</surname><given-names>TH</given-names></name><name name-style="western"><surname>Islam</surname><given-names>MM</given-names></name><name name-style="western"><surname>Nishizawa</surname><given-names>T</given-names></name><name name-style="western"><surname>Belabut</surname><given-names>DM</given-names></name><name name-style="western"><surname>Sen</surname><given-names>YH</given-names></name><name name-style="western"><surname>Wanichanon</surname><given-names>R</given-names></name><name name-style="western"><surname>Yasir</surname><given-names>I</given-names></name><name name-style="western"><surname>Sumida</surname><given-names>M</given-names></name></person-group> (<year>2011</year>) <article-title>Taxonomic status of three types of <italic><tp:taxon-name><tp:taxon-name-part taxon-name-part-type="genus">Fejervarya</tp:taxon-name-part> <tp:taxon-name-part taxon-name-part-type="species">cancrivora</tp:taxon-name-part></tp:taxon-name></italic> from Indonesia and other Asian countries based on morphological observations and crossing experiments.</article-title><source>Zoological Science</source><volume>28</volume>: <fpage>12</fpage>–<lpage>24</lpage>. <ext-link xlink:type="simple" ext-link-type="doi" xlink:href="10.2108/zsj.28.12">https://doi.org/10.2108/zsj.28.12</ext-link></mixed-citation></ref><ref id="B7"><mixed-citation xmlns:xlink="http://www.w3.org/1999/xlink" xlink:type="simple"><person-group><name name-style="western"><surname>Chan-ard</surname><given-names>T</given-names></name></person-group> (<year>2003</year>) <source>A Photographic Guide to Amphibians in Thailand. Darnsutha Press Co.</source><publisher-name>Ltd.</publisher-name>, <publisher-loc>Bangkok</publisher-loc>, <size units="page">175 pp</size>. [In Thai]</mixed-citation></ref><ref id="B11"><mixed-citation xmlns:xlink="http://www.w3.org/1999/xlink" xlink:type="simple"><person-group><name name-style="western"><surname>Chuaynkern</surname><given-names>Y</given-names></name><name name-style="western"><surname>Chuaynkern</surname><given-names>C</given-names></name></person-group> (<year>2012</year>) <article-title>A checklist of amphibians in Thailand.</article-title><source>Journal of Wildlife in Thailand</source><volume>19</volume>(<issue>1</issue>): <fpage>163</fpage>–<lpage>211</lpage>. [In Thai]</mixed-citation></ref><ref id="B10"><mixed-citation xmlns:xlink="http://www.w3.org/1999/xlink" xlink:type="simple"><person-group><name name-style="western"><surname>Chen</surname><given-names>LQ</given-names></name><name name-style="western"><surname>Murphy</surname><given-names>RW</given-names></name><name name-style="western"><surname>Lathrop</surname><given-names>A</given-names></name><name name-style="western"><surname>Ngo</surname><given-names>A</given-names></name><name name-style="western"><surname>Orlov</surname><given-names>NL</given-names></name><name name-style="western"><surname>Ho</surname><given-names>CT</given-names></name><name name-style="western"><surname>Somorja</surname><given-names>ILM</given-names></name></person-group> (<year>2005</year>) <article-title>Taxonomic chaos in Asian Ranid frogs: an initial phylogenetic resolution.</article-title><source>Herpetological journal</source><volume>15</volume>: <fpage>231</fpage>–<lpage>243</lpage>.</mixed-citation></ref><ref id="B9"><mixed-citation xmlns:xlink="http://www.w3.org/1999/xlink" xlink:type="simple"><person-group><name name-style="western"><surname>Che</surname><given-names>J</given-names></name><name name-style="western"><surname>Pang</surname><given-names>J</given-names></name><name name-style="western"><surname>Zhao</surname><given-names>H</given-names></name><name name-style="western"><surname>Wu</surname><given-names>GF</given-names></name><name name-style="western"><surname>Zhao</surname><given-names>EM</given-names></name><name name-style="western"><surname>Zhang</surname><given-names>YP</given-names></name></person-group> (<year>2007</year>) <article-title>Molecular phylogeny of the Chinese ranids inferred from nuclear and mitochondrial DNA sequences.</article-title><source>Biochemical Systematics and Ecology</source><volume>35</volume>: <fpage>29</fpage>–<lpage>35</lpage>. <ext-link xlink:type="simple" ext-link-type="doi" xlink:href="10.1016/j.bse.2006.09.003">https://doi.org/10.1016/j.bse.2006.09.003</ext-link></mixed-citation></ref><ref id="B24"><mixed-citation xmlns:xlink="http://www.w3.org/1999/xlink" xlink:type="simple"><person-group><name name-style="western"><surname>Hasan</surname><given-names>M</given-names></name><name name-style="western"><surname>Islam</surname><given-names>MM</given-names></name><name name-style="western"><surname>Khan</surname><given-names>MdMR</given-names></name><name name-style="western"><surname>Alam</surname><given-names>MS</given-names></name><name name-style="western"><surname>Kurabayashi</surname><given-names>A</given-names></name><name name-style="western"><surname>Igawa</surname><given-names>T</given-names></name><name name-style="western"><surname>Kuramoto</surname><given-names>M</given-names></name><name name-style="western"><surname>Sumida</surname><given-names>M</given-names></name></person-group> (<year>2012</year>) <article-title>Cryptic anuran biodiversity in Bangladesh revealed by mitochondrial 16S rRNA gene sequences.</article-title><source>Zoological Science</source><volume>29</volume>: <fpage>162</fpage>–<lpage>172</lpage>. <ext-link xlink:type="simple" ext-link-type="doi" xlink:href="10.2108/zsj.29.162">https://doi.org/10.2108/zsj.29.162</ext-link></mixed-citation></ref><ref id="B8"><mixed-citation xmlns:xlink="http://www.w3.org/1999/xlink" xlink:type="simple"><person-group><name name-style="western"><surname>Che</surname><given-names>J</given-names></name><name name-style="western"><surname>Hu</surname><given-names>JS</given-names></name><name name-style="western"><surname>Zhou</surname><given-names>WW</given-names></name><name name-style="western"><surname>Murphy</surname><given-names>RW</given-names></name><name name-style="western"><surname>Papenfuss</surname><given-names>TJ</given-names></name><name name-style="western"><surname>Chen</surname><given-names>MY</given-names></name><name name-style="western"><surname>Rao</surname><given-names>DQ</given-names></name><name name-style="western"><surname>Li</surname><given-names>PP</given-names></name><name name-style="western"><surname>Zhang</surname><given-names>YP</given-names></name></person-group> (<year>2009</year>) <article-title>Phylogeny of the Asian spiny frog tribe <tp:taxon-name><tp:taxon-name-part taxon-name-part-type="tribe">Paini</tp:taxon-name-part></tp:taxon-name> (Family <tp:taxon-name><tp:taxon-name-part taxon-name-part-type="family">Dicroglossidae</tp:taxon-name-part></tp:taxon-name>) sensu Dubois.</article-title><source>Molecular Phylogenetics and Evolution</source><volume>50</volume>: <fpage>59</fpage>–<lpage>73</lpage>. <ext-link xlink:type="simple" ext-link-type="doi" xlink:href="10.1016/j.ympev.2008.10.007">https://doi.org/10.1016/j.ympev.2008.10.007</ext-link></mixed-citation></ref><ref id="B33"><mixed-citation xmlns:xlink="http://www.w3.org/1999/xlink" xlink:type="simple"><person-group><name name-style="western"><surname>Kotaki</surname><given-names>M</given-names></name><name name-style="western"><surname>Kurabayashi</surname><given-names>A</given-names></name><name name-style="western"><surname>Matsui</surname><given-names>M</given-names></name><name name-style="western"><surname>Khonsue</surname><given-names>W</given-names></name><name name-style="western"><surname>Djong</surname><given-names>TH</given-names></name><name name-style="western"><surname>Tandon</surname><given-names>M</given-names></name><name name-style="western"><surname>Sumida</surname><given-names>M</given-names></name></person-group> (<year>2008</year>) <article-title>Genetic divergence and phylogenetic relationships among the <italic><tp:taxon-name><tp:taxon-name-part taxon-name-part-type="genus">Fejervarya</tp:taxon-name-part> <tp:taxon-name-part taxon-name-part-type="species">limnocharis</tp:taxon-name-part></tp:taxon-name></italic> complex in Thailand and neighboring countries revealed by mitochondrial and nuclear genes.</article-title><source>Zoological Science</source><volume>25</volume>: <fpage>381</fpage>–<lpage>390</lpage>. <ext-link xlink:type="simple" ext-link-type="doi" xlink:href="10.2108/zsj.25.381">http://doi.org/10.2108/zsj.25.381</ext-link></mixed-citation></ref><ref id="B16"><mixed-citation xmlns:xlink="http://www.w3.org/1999/xlink" xlink:type="simple"><person-group><name name-style="western"><surname>Djong</surname><given-names>TH</given-names></name><name name-style="western"><surname>Matsui</surname><given-names>M</given-names></name><name name-style="western"><surname>Kuramoto</surname><given-names>M</given-names></name><name name-style="western"><surname>Nishioka</surname><given-names>M</given-names></name><name name-style="western"><surname>Sumida</surname><given-names>M</given-names></name></person-group> (<year>2011</year>) <article-title>A new species of the <italic><tp:taxon-name><tp:taxon-name-part taxon-name-part-type="genus">Fejervarya</tp:taxon-name-part> <tp:taxon-name-part taxon-name-part-type="species">limnocharis</tp:taxon-name-part></tp:taxon-name></italic> complex from Japan (<tp:taxon-name><tp:taxon-name-part taxon-name-part-type="order">Anura</tp:taxon-name-part></tp:taxon-name>, <tp:taxon-name><tp:taxon-name-part taxon-name-part-type="family">Dicroglossidae</tp:taxon-name-part></tp:taxon-name>).</article-title><source>Zoological Science</source><volume>28</volume>: <fpage>922</fpage>–<lpage>929</lpage>. <ext-link xlink:type="simple" ext-link-type="doi" xlink:href="10.2108/zsj.28.922">https://doi.org/10.2108/zsj.28.922</ext-link></mixed-citation></ref><ref id="B19"><mixed-citation xmlns:xlink="http://www.w3.org/1999/xlink" xlink:type="simple"><person-group><name name-style="western"><surname>Evans</surname><given-names>BJ</given-names></name><name name-style="western"><surname>Brown</surname><given-names>RM</given-names></name><name name-style="western"><surname>McGuire</surname><given-names>JA</given-names></name><name name-style="western"><surname>Supriatna</surname><given-names>J</given-names></name><name name-style="western"><surname>Andayani</surname><given-names>N</given-names></name><name name-style="western"><surname>Diesmos</surname><given-names>A</given-names></name><name name-style="western"><surname>Iskandar</surname><given-names>D</given-names></name><name name-style="western"><surname>Melnick</surname><given-names>DJ</given-names></name><name name-style="western"><surname>Cannatella</surname><given-names>DC</given-names></name></person-group> (<year>2003</year>) <article-title>Phylogenetics of Fanged Frogs: Testing Biogeographical Hypotheses at the Interface of the Asian and Australian Faunal Zones.</article-title><source>Systematic Biology</source><volume>52</volume>(<issue>6</issue>): <fpage>794</fpage>–<lpage>819</lpage>. <ext-link xlink:type="simple" ext-link-type="doi" xlink:href="10.1093/sysbio/52.6.794">https://doi.org/10.1093/sysbio/52.6.794</ext-link></mixed-citation></ref><ref id="B34"><mixed-citation xmlns:xlink="http://www.w3.org/1999/xlink" xlink:type="simple"><person-group><name name-style="western"><surname>Kotaki</surname><given-names>M</given-names></name><name name-style="western"><surname>Kurabayashi</surname><given-names>A</given-names></name><name name-style="western"><surname>Matsui</surname><given-names>M</given-names></name><name name-style="western"><surname>Kuramoto</surname><given-names>M</given-names></name><name name-style="western"><surname>Djong</surname><given-names>TH</given-names></name><name name-style="western"><surname>Sumida</surname><given-names>M</given-names></name></person-group> (<year>2010</year>) <article-title>Molecular phylogeny of the diversified frogs of genus <italic><tp:taxon-name><tp:taxon-name-part taxon-name-part-type="genus">Fejervarya</tp:taxon-name-part></tp:taxon-name></italic> (<tp:taxon-name><tp:taxon-name-part taxon-name-part-type="order">Anura</tp:taxon-name-part></tp:taxon-name>: <tp:taxon-name><tp:taxon-name-part taxon-name-part-type="family">Dicroglossidae</tp:taxon-name-part></tp:taxon-name>).</article-title><source>Zoological Science</source><volume>27</volume>: <fpage>386</fpage>–<lpage>395</lpage>. <ext-link xlink:type="simple" ext-link-type="doi" xlink:href="10.2108/zsj.27.386">https://doi.org/10.2108/zsj.27.386</ext-link></mixed-citation></ref><ref id="B39"><mixed-citation xmlns:xlink="http://www.w3.org/1999/xlink" xlink:type="simple"><person-group><name name-style="western"><surname>Matsui</surname><given-names>M</given-names></name><name name-style="western"><surname>Panha</surname><given-names>S</given-names></name><name name-style="western"><surname>Khonsue</surname><given-names>W</given-names></name><name name-style="western"><surname>Kuraishi</surname><given-names>N</given-names></name></person-group> (<year>2010</year>) <article-title>Two new species of the “<italic>kuhlii</italic>” complex of the genus <italic><tp:taxon-name><tp:taxon-name-part taxon-name-part-type="genus">Limnonectes</tp:taxon-name-part></tp:taxon-name></italic> from Thailand (<tp:taxon-name><tp:taxon-name-part taxon-name-part-type="order">Anura</tp:taxon-name-part></tp:taxon-name>: <tp:taxon-name><tp:taxon-name-part taxon-name-part-type="family">Dicroglossidae</tp:taxon-name-part></tp:taxon-name>).</article-title><source>Zootaxa</source><volume>2615</volume>: <fpage>1</fpage>–<lpage>22</lpage>. <ext-link xlink:type="simple" ext-link-type="doi" xlink:href="10.11646/zootaxa.2615.1.1">https://doi.org/10.11646/zootaxa.2615.1.1</ext-link></mixed-citation></ref><ref id="B13"><mixed-citation xmlns:xlink="http://www.w3.org/1999/xlink" xlink:type="simple"><person-group><name name-style="western"><surname>Christy</surname><given-names>MY</given-names></name><name name-style="western"><surname>Clark</surname><given-names>CS</given-names></name><name name-style="western"><surname>Gee</surname><given-names>DEI</given-names></name><name name-style="western"><surname>Vice</surname><given-names>D</given-names></name><name name-style="western"><surname>Vice</surname><given-names>DS</given-names></name><name name-style="western"><surname>Warner</surname><given-names>MP</given-names></name><name name-style="western"><surname>Tyrrell</surname><given-names>CL</given-names></name><name name-style="western"><surname>Rodda</surname><given-names>GH</given-names></name><name name-style="western"><surname>Savidge</surname><given-names>JA</given-names></name></person-group> (<year>2007</year>) Recent records of alien anurans on the Pacific island of Guam. Pacific Science. 61(4): 469–484. <ext-link xlink:type="simple" ext-link-type="doi" xlink:href="10.2984/1534-6188(2007)61[469:RROAAO]2.0.CO;2">https://doi.org/10.2984/1534-6188(2007)61[469:RROAAO]2.0.CO;2</ext-link></mixed-citation></ref></ref-list></tp:taxon-treatment>
