# Supplementary material for: Species delimitation of crab-eating frogs (Fejervarya cancrivora complex) clarifies taxonomy and geographic distributions in mainland Southeast Asia
Source: Zookeys. 2019 Oct 28;883:119–53. doi: 10.3897/zookeys.883.37544 (PMC6828825; doi:10.3897/zookeys.883.37544)
Supplement: XML Treatment for Fejervarya moodiei [file zookeys.883.37544-treatment2.xml]

<!DOCTYPE tp:taxon-treatment
  PUBLIC "-//TaxonX//DTD Taxonomic Treatment Publishing DTD v0 20100105//EN" "tax-treatment-NSO.dtd">
<tp:taxon-treatment xmlns:tp="http://www.plazi.org/taxpub"><tp:treatment-meta><kwd-group><label>Taxon classification</label><kwd><named-content xmlns:xlink="http://www.w3.org/1999/xlink" content-type="kingdom">Animalia</named-content></kwd><kwd><named-content xmlns:xlink="http://www.w3.org/1999/xlink" content-type="order">Anura</named-content></kwd><kwd><named-content xmlns:xlink="http://www.w3.org/1999/xlink" content-type="family">Dicroglossidae</named-content></kwd></kwd-group><mixed-citation publication-type="journal"><person-group><name><surname>Yodthong</surname><given-names>Siriporn</given-names></name><name><surname>Stuart</surname><given-names>Bryan L.</given-names></name><name><surname>Aowphol</surname><given-names>Anchalee</given-names></name></person-group><article-title>Species delimitation of crab-eating frogs (<italic><tp:taxon-name><tp:taxon-name-part taxon-name-part-type="genus" reg="Fejervarya">Fejervarya</tp:taxon-name-part> <tp:taxon-name-part taxon-name-part-type="species" reg="cancrivora">cancrivora</tp:taxon-name-part></tp:taxon-name></italic> complex) clarifies taxonomy and geographic distributions in mainland Southeast Asia</article-title><source>Zookeys</source><day>28</day><month>10</month><year>2019</year><volume>883</volume><fpage>119</fpage><lpage>153</lpage><pub-id pub-id-type="doi">10.3897/zookeys.883.37544</pub-id></mixed-citation></tp:treatment-meta><tp:nomenclature><tp:taxon-name><object-id xmlns:xlink="http://www.w3.org/1999/xlink" content-type="arpha" xlink:type="simple">C78704E6-2E13-55B1-B5ED-FF9B2CD1B950</object-id>
              <tp:taxon-name-part taxon-name-part-type="genus" reg="Fejervarya">Fejervarya</tp:taxon-name-part>
              <tp:taxon-name-part taxon-name-part-type="species" reg="moodiei">moodiei</tp:taxon-name-part>
            </tp:taxon-name><tp:taxon-authority>(Taylor, 1920)</tp:taxon-authority><tp:nomenclature-citation-list><tp:nomenclature-citation><tp:taxon-name>
                  <tp:taxon-name-part taxon-name-part-type="genus" reg="Rana">Rana</tp:taxon-name-part> <tp:taxon-name-part taxon-name-part-type="species" reg="moodiei">moodiei</tp:taxon-name-part></tp:taxon-name><comment>Taylor, 1920: 234</comment></tp:nomenclature-citation><tp:nomenclature-citation><tp:taxon-name>
                  <tp:taxon-name-part taxon-name-part-type="genus" reg="Rana">Rana</tp:taxon-name-part> <tp:taxon-name-part taxon-name-part-type="species" reg="cancrivora">cancrivora</tp:taxon-name-part></tp:taxon-name><comment>: <xref ref-type="bibr" rid="B56">Taylor 1962</xref>: 377</comment></tp:nomenclature-citation><tp:nomenclature-citation><tp:taxon-name>
                  <tp:taxon-name-part taxon-name-part-type="genus" reg="Fejervarya">Fejervarya</tp:taxon-name-part> <tp:taxon-name-part taxon-name-part-type="species" reg="moodiei">moodiei</tp:taxon-name-part></tp:taxon-name><comment>: <xref ref-type="bibr" rid="B17">Dubois and Ohler 2000</xref>: 35; <xref ref-type="bibr" rid="B5">Brown et al. 2013</xref>: 17</comment></tp:nomenclature-citation><tp:nomenclature-citation><tp:taxon-name>
                  <tp:taxon-name-part taxon-name-part-type="genus" reg="Fejervarya">Fejervarya</tp:taxon-name-part> <tp:taxon-name-part taxon-name-part-type="species" reg="cancrivora">cancrivora</tp:taxon-name-part></tp:taxon-name><comment>: <xref ref-type="bibr" rid="B7">Chan-ard 2003</xref>: 107; <xref ref-type="bibr" rid="B11">Chuaynkern and Chuaynkern 2012</xref>: 169; <xref ref-type="bibr" rid="B38">Kurniawan et al. 2010</xref>: 3</comment></tp:nomenclature-citation><tp:nomenclature-citation><tp:taxon-name>
                  <tp:taxon-name-part taxon-name-part-type="genus" reg="Fejervarya">Fejervarya</tp:taxon-name-part>
                </tp:taxon-name><comment>Bangladesh mangrove type <xref ref-type="bibr" rid="B31">Islam et al. 2008</xref>: 1084</comment></tp:nomenclature-citation><tp:nomenclature-citation><tp:taxon-name>
                  <tp:taxon-name-part taxon-name-part-type="genus" reg="Fejervarya">Fejervarya</tp:taxon-name-part> <tp:taxon-name-part taxon-name-part-type="species" reg="cancrivora">cancrivora</tp:taxon-name-part></tp:taxon-name><comment>mangrove type <xref ref-type="bibr" rid="B38">Kurniawan et al. 2010</xref>: 222; <xref ref-type="bibr" rid="B36">Kurniawan et al. 2011</xref>: 12</comment></tp:nomenclature-citation><tp:nomenclature-citation><tp:taxon-name>
                  <tp:taxon-name-part taxon-name-part-type="genus" reg="Fejervarya">Fejervarya</tp:taxon-name-part> <tp:taxon-name-part taxon-name-part-type="uncertainty-rank">cf.</tp:taxon-name-part> <tp:taxon-name-part taxon-name-part-type="species" reg="cancrivora">cancrivora</tp:taxon-name-part></tp:taxon-name><comment>Harikrishnan &amp; Vasudevan, 2018: 241</comment></tp:nomenclature-citation></tp:nomenclature-citation-list></tp:nomenclature><tp:treatment-sec sec-type="diagnosis" id="SECID0E2OFK"><title>Diagnosis.</title><p><italic><tp:taxon-name><tp:taxon-name-part taxon-name-part-type="genus" reg="Fejervarya">Fejervarya</tp:taxon-name-part> <tp:taxon-name-part taxon-name-part-type="species" reg="moodiei">moodiei</tp:taxon-name-part></tp:taxon-name></italic> can be characterized by the following combination of characters: (1) medium to large size, <abbrev xmlns:xlink="http://www.w3.org/1999/xlink" xlink:title="snout-vent length" id="ABBRID0EMPFK" xlink:type="simple">SVL</abbrev> 42.7–62.7 mm in males, 50.0–81.8 mm in females (Table <xref ref-type="table" rid="T4">4</xref>; Appendix <xref ref-type="app" rid="app2">2</xref>, <xref ref-type="app" rid="app3">3</xref>); (2) head length slightly greater than head width; (3) skin on dorsum and flank with spinules, and glandular warts, with irregular skin folds not arranged in series, with darker marking on dorsal surface of forelimbs and hindlimbs; (4) relative finger lengths II &lt; IV &lt; I &lt; III; (5) Most individual have dermal fringe on fingers II and III; (6) prepollax indistinct; (7) palmar tubercles indistinct; (8) foot moderately webbed, with webbing formula I1–11/2II1–2III1–2IV2–1V; (9) dermal flap on postaxial side of Toe V; (10) Fejervaryan lines absent; (11) inner metatarsal tubercles prominent; (12) indistinct inner tarsal ridge on distal half to two-thirds of tarsus (Fig. <xref ref-type="fig" rid="F6">6C–D</xref>) and (13) vocal sacs in adult males with wrinkled skin covered by triangular, very dark brown blotches on each side of throat.</p></tp:treatment-sec><tp:treatment-sec sec-type="description" id="SECID0EAQFK"><title>Description of holotype.</title><p><xref ref-type="bibr" rid="B55">Taylor (1920)</xref> described the species based on an adult female, <abbrev xmlns:xlink="http://www.w3.org/1999/xlink" xlink:title="Carnegie Museum of Natural History" id="ABBRID0EKQFK" xlink:type="simple">CM</abbrev> 3724, from Manila, Luzon, Philippines (Fig. <xref ref-type="fig" rid="F8">8A, B</xref>; Appendix <xref ref-type="app" rid="app3">3</xref>). We supplement his description of the holotype, as follows: rather large body size; head narrow, slightly longer than wide; snout tip oval in dorsal view, round in lateral view, projecting beyond lower jaw; nostril dorsolateral, oval, with small lateral flap, closer to tip of snout than eye; canthus indistinct, rounded; loreal region slightly concave and oblique [loreal region broadly sloping, not concave according to <xref ref-type="bibr" rid="B55">Taylor (1920)</xref>]; eye diameter about 60% snout length [eye diameter equal to snout length according to <xref ref-type="bibr" rid="B55">Taylor (1920)</xref>]; interorbital region flat, about half width of upper eyelid and slightly less than internarial distance; pineal body present; tympanum distinct, rounded, about 90% of eye diameter, not depressed relative to skin of temporal region, tympanic rim weakly elevated relative to tympanum, dorsoposterior margin obscured by supratympanic fold; vomerine ridge present in two strongly oblique series, very slightly closer to each other than to choanae [based on <xref ref-type="bibr" rid="B55">Taylor (1920)</xref>, not examined by us].</p><fig id="F8" position="float" orientation="portrait"><object-id xmlns:xlink="http://www.w3.org/1999/xlink" content-type="doi" xlink:type="simple">10.3897/zookeys.883.37544.figure8</object-id><object-id xmlns:xlink="http://www.w3.org/1999/xlink" content-type="arpha" xlink:type="simple">BC3917B9-C3B0-5650-AB44-43D6F6BD6A89</object-id><label>Figure 8.</label><caption><p>Adult female holotype of <italic><tp:taxon-name><tp:taxon-name-part taxon-name-part-type="genus" reg="Fejervarya">Fejervarya</tp:taxon-name-part> <tp:taxon-name-part taxon-name-part-type="species" reg="moodiei">moodiei</tp:taxon-name-part></tp:taxon-name></italic> (<abbrev xmlns:xlink="http://www.w3.org/1999/xlink" xlink:title="Carnegie Museum of Natural History" id="ABBRID0EVRFK" xlink:type="simple">CM</abbrev> 3724) in preservative in <bold>A</bold> dorsal and <bold>B</bold> ventral views. Photograph <bold>B</bold> by Carnegie Museum of Natural History.</p></caption><graphic xmlns:xlink="http://www.w3.org/1999/xlink" xlink:href="zookeys-883-119-g008.jpg" position="float" orientation="portrait" xlink:type="simple" id="oo_350462.jpg"><uri content-type="original_file" xlink:type="simple">https://binary.pensoft.net/fig/350462</uri></graphic></fig><p>Forelimbs short, rather robust; fingers rather long, slightly swollen; tips of fingers slightly rounded, terminus slightly swollen but not expanded into discs; relative finger lengths II &lt; IV &lt; I &lt; III [first finger longer than second and fourth according to <xref ref-type="bibr" rid="B55">Taylor (1920)</xref>]; dermal fringe on fingers absent; webbing on fingers absent; subarticular tubercles distinct; supernumerary tubercles absent; prepollex indistinct, oval; palmar tubercles indistinct.</p><p>Hindlimbs moderately short, robust; tibia slightly longer than thigh, but shorter than distance from base of inner metatarsal tubercle to tip of Toe IV; toe long, stout; tips of toes rounded, not expanded into discs; relatively toe lengths I &lt; II &lt; III &lt; IV, webbing moderate, deeply excised between toes, formula I1–11/2II1–1III1–2IV2–1V, Toe I webbed to base of distal phalanx; preaxial side of Toe II webbed to point between distal subarticular tubercle and distal phalanx, continuing as narrow fringe to base of distal phalanx; postaxial side of Toe II webbed to base of distal phalanx; preaxial side of Toe III webbed to distal subarticular tubercle, continuing as narrow fringe to base of distal phalanx, postaxial side of Toe III webbed to base of distal phalanx; preaxial side of Toe IV wedded to webbed to proximal distal subarticular tubercle, continuing as narrow fringe to base of distal phalanx, postaxial side of Toe IV wedded to webbed to proximal distal subarticular tubercle, continuing as narrow fringe to base of distal phalanx, Toe V webbed to base of distal phalanx; dermal flap well developed, extending along postaxial side of Toe V from level of inner metatarsal tubercles to distal phalanx; subarticular tubercles prominent, inner metatarsal tubercle prominent, oval, length about 30% that of Toe I; distinct dermal ridge extending along inner metatarsal tubercle to distal phalanx of Toe I; indistinct inner tarsal ridge on distal two-third of tarsus (Fig. <xref ref-type="fig" rid="F7">7C</xref>); outer metatarsal tubercles absent; supernumerary tubercles absent; tarsal tubercle absent.</p><p>Skin on snout and between the eyes shagreened; skin on eyelid shagreened with glandular warts; skin on dorsum shagreened with glandular warts and irregular skin folds; dorsolateral fold extending posteriorly to two-thirds length of dorsum; skin on side of head smooth; skin on flank with glandular warts; skin on cloacal region with glandular warts; forelimbs shagreened; thigh with indistinct glandular warts; tibia, tarsus, throat, chest and belly smooth.</p></tp:treatment-sec><tp:treatment-sec sec-type="Coloration of holotype in preservative" id="SECID0ERSFK"><title>Coloration of holotype in preservative.</title><p>Coloration mostly lost in preservative. Dorsum and side of head medium brown with a few dark brown markings; tympanum translucent brown with pale brown spot in center; flank pale brown with faint brown marbling; three wide brown vertical spots on upper lips; dorsal surfaces of forelimbs, thigh, tibia, and foot medium brown with a few dark brown spots, posterior surface of thigh with irregular pattern of indistinct dark brown marbling on light background; chin, chest, belly, and ventral surfaces of forelimb and hindlimb pale brown; ventral surfaces of hand and foot pale brown; lower lip pale brown with a few dark brown spots; vertebral and tibial stripes absent; Fejervaryan lines absent.</p></tp:treatment-sec><tp:treatment-sec sec-type="Coloration of referred Thai specimen in life" id="SECID0EWSFK"><title>Coloration of referred Thai specimen in life.</title><p>Adult male <abbrev xmlns:xlink="http://www.w3.org/1999/xlink" content-type="institution" xlink:title="Zoological Museum, Kasetsart University, Bangkok, Thailand" id="ABBRID0E3SFK" xlink:type="simple">ZMKU</abbrev> AM 01390 (Fig. <xref ref-type="fig" rid="F9">9A–E</xref>) from Mueang Phang-nga District, Phang-nga Province, Thailand. <abbrev xmlns:xlink="http://www.w3.org/1999/xlink" xlink:title="snout-vent length" id="ABBRID0EFTFK" xlink:type="simple">SVL</abbrev> 44.7 mm. Dorsum and side of head light brown with indistinct olive brown marking; olive-brown band between outer margin of upper eyelids; tympanum with orange-brown blotches in center; olive-brown streak on canthus rostralis from tip of snout to eye; dark brown streak from eye along supratympanic fold to posterior rim of tympanum; flank creamy white with dark brown marbling; three wide dark brown spots on upper lips; dorsal part of limbs: forelimbs, thigh, tibia, and foot light brown with olive-brown transverse spots, posterior part of thigh with irregular pattern of dark brown marbling on creamy yellow background; ventral part of body: chin creamy white with indistinct mottled dark brown, triangular dark brown blotches and mottling on each side of throat; forelimbs, chest, belly creamy white and hindlimbs with indistinct dark brown mottling, hand brown and foot dark brown; lower lip creamy white with dark brown spots; Fejervaryan lines absent.</p><fig id="F9" position="float" orientation="portrait"><object-id xmlns:xlink="http://www.w3.org/1999/xlink" content-type="doi" xlink:type="simple">10.3897/zookeys.883.37544.figure9</object-id><object-id xmlns:xlink="http://www.w3.org/1999/xlink" content-type="arpha" xlink:type="simple">B599B71C-63F0-5534-AD7D-EB44C08AA2A9</object-id><label>Figure 9.</label><caption><p>Adult male <italic><tp:taxon-name><tp:taxon-name-part taxon-name-part-type="genus" reg="Fejervarya">Fejervarya</tp:taxon-name-part> <tp:taxon-name-part taxon-name-part-type="species" reg="moodiei">moodiei</tp:taxon-name-part></tp:taxon-name></italic> (<abbrev xmlns:xlink="http://www.w3.org/1999/xlink" content-type="institution" xlink:title="Zoological Museum, Kasetsart University, Bangkok, Thailand" id="ABBRID0E3TFK" xlink:type="simple">ZMKU</abbrev> AM 01390) from Mueang Phang-nga District, Phang-nga Province, Thailand (<abbrev xmlns:xlink="http://www.w3.org/1999/xlink" xlink:title="snout-vent length" id="ABBRID0EBUFK" xlink:type="simple">SVL</abbrev> = 60.6 mm) immediately prior to preservation in <bold>A</bold> right lateral <bold>B</bold> dorsal <bold>C</bold> ventral <bold>D</bold> right palmar, and <bold>E</bold> right plantar views. Photographs by Attapol Rujirawan.</p></caption><graphic xmlns:xlink="http://www.w3.org/1999/xlink" xlink:href="zookeys-883-119-g009.jpg" position="float" orientation="portrait" xlink:type="simple" id="oo_350463.jpg"><uri content-type="original_file" xlink:type="simple">https://binary.pensoft.net/fig/350463</uri></graphic></fig></tp:treatment-sec><tp:treatment-sec sec-type="variation" id="SECID0EUUFK"><title>Variations.</title><p>Vomerine ridges slightly closer to choanae than to each other in some individuals. Most adult males have nuptial pads with small translucent spinules on dorsal and medial surface of Finger I from base of distal phalanx to base of prepollax, but some individuals have the nuptial pad extending to slightly over the base of prepollex. Most adult males have dense, fine spinules covering only the chin, but some individuals have dense, fine spinules on the chin and chest. Adult males have vocal sac present on each side of throat with wrinkled skin covered by triangular, very dark brown blotches. Adult males with larger spinules and glandular warts on dorsum, dorsal surfaces of forelimbs, flank, hindlimbs and vent region. Females are distinctly larger in size (Table <xref ref-type="table" rid="T4">4</xref>, Appendix <xref ref-type="app" rid="app3">3</xref>), lack nuptial pads and vocal sacs, having fewer spinules and glandular warts on dorsal surface of body and flank than males.</p><p>Dorsal coloration in preservative varies in males and females from brown to dark brown with darker markings. Two female specimens from Trat Province, Thailand (<abbrev xmlns:xlink="http://www.w3.org/1999/xlink" content-type="institution" xlink:title="Zoological Museum, Kasetsart University, Bangkok, Thailand" id="ABBRID0EEVFK" xlink:type="simple">ZMKU</abbrev> AM 01444 and 01451) have dark orange markings on anterior part of dorsum. Markings or transverse spots on dorsum and dorsal surfaces of forelimbs and hindlimbs usually distinct, but faint in a few individuals. Coloration on flank usually creamy white, but pale brown, with dark brown marbling, in some individuals. Ventral coloration usually creamy white, but pale brown with indistinct dark mottling on chin and chest in some individuals. Hand usually creamy white, but light brown in some individuals. Most specimens have dermal fringe on fingers II and III (males <italic>N</italic> = 21, 70%; females <italic>N</italic> = 23, 69.7%), but some individuals lack this fringe (males <italic>N</italic> = 9, 30%; females <italic>N</italic> = 10, 30.3%). One specimen from Narathiwat Province, Thailand (<abbrev xmlns:xlink="http://www.w3.org/1999/xlink" xlink:title="Thailand Natural History Museum" id="ABBRID0ERVFK" xlink:type="simple">THNHM</abbrev> 19720) has a vertebral stripe.</p></tp:treatment-sec><tp:treatment-sec sec-type="distribution" id="SECID0EVVFK"><title>Distribution.</title><p>Based on a combination of morphological and genetic studies of <italic><tp:taxon-name><tp:taxon-name-part taxon-name-part-type="genus" reg="Fejervarya">F.</tp:taxon-name-part> <tp:taxon-name-part taxon-name-part-type="species" reg="cancrivora">cancrivora</tp:taxon-name-part></tp:taxon-name></italic> mangrove type (<xref ref-type="bibr" rid="B38">Kurniawan et al. 2010</xref>, <xref ref-type="bibr" rid="B36">2011</xref>, <xref ref-type="bibr" rid="B37">2014</xref>) and <italic><tp:taxon-name><tp:taxon-name-part taxon-name-part-type="genus" reg="Fejervarya">Fejervarya</tp:taxon-name-part></tp:taxon-name></italic> Bangladesh mangrove type (<xref ref-type="bibr" rid="B31">Islam et al. 2008</xref>), the reported distribution of <italic><tp:taxon-name><tp:taxon-name-part taxon-name-part-type="genus" reg="Fejervarya">F.</tp:taxon-name-part> <tp:taxon-name-part taxon-name-part-type="species" reg="cancrivora">cancrivora</tp:taxon-name-part></tp:taxon-name></italic> (<xref ref-type="bibr" rid="B7">Chan-ard 2003</xref>; <xref ref-type="bibr" rid="B11">Chuaynkern and Chuaynkern 2012</xref>), <italic><tp:taxon-name><tp:taxon-name-part taxon-name-part-type="genus" reg="Fejervarya">F.</tp:taxon-name-part> <tp:taxon-name-part taxon-name-part-type="species" reg="moodiei">moodiei</tp:taxon-name-part></tp:taxon-name></italic> (<xref ref-type="bibr" rid="B5">Brown et al. 2013</xref>), and <tp:taxon-name><tp:taxon-name-part taxon-name-part-type="genus" reg="Fejervarya">F.</tp:taxon-name-part> <tp:taxon-name-part taxon-name-part-type="uncertainty-rank">cf.</tp:taxon-name-part> <tp:taxon-name-part taxon-name-part-type="species" reg="cancrivora">cancrivora</tp:taxon-name-part></tp:taxon-name> (<xref ref-type="bibr" rid="B26">Harikrishnan and Vasudevan 2018</xref>), and specimens studied here, <italic><tp:taxon-name><tp:taxon-name-part taxon-name-part-type="genus" reg="Fejervarya">F.</tp:taxon-name-part> <tp:taxon-name-part taxon-name-part-type="species" reg="moodiei">moodiei</tp:taxon-name-part></tp:taxon-name></italic> occurs in coastal areas from eastern India, the Andaman and Nicobar Islands, and southern China, southward through Vietnam, Thailand, Myanmar, Malaysia and Luzon Island in the Philippines. In Thailand, <italic><tp:taxon-name><tp:taxon-name-part taxon-name-part-type="genus" reg="Fejervarya">F.</tp:taxon-name-part> <tp:taxon-name-part taxon-name-part-type="species" reg="moodiei">moodiei</tp:taxon-name-part></tp:taxon-name></italic> was documented in all coastal regions except the extreme southeastern Gulf of Thailand coast, where it is replaced by <italic><tp:taxon-name><tp:taxon-name-part taxon-name-part-type="genus" reg="Fejervarya">F.</tp:taxon-name-part> <tp:taxon-name-part taxon-name-part-type="species" reg="cancrivora">cancrivora</tp:taxon-name-part></tp:taxon-name></italic> (Fig. <xref ref-type="fig" rid="F1">1</xref>).</p></tp:treatment-sec><tp:treatment-sec sec-type="habitat" id="SECID0EVZFK"><title>Habitat, ecology, and natural history.</title><p>In Thailand, specimens were collected at night (1900–2200 h) in a variety of coastal habitats at elevations ranging from 0–16 m asl. Most specimens were observed in marshes near slow flowing ditches, ponds, or canals in mangrove forest (Fig. <xref ref-type="fig" rid="F7">7C</xref>). The species was also found in man-made environments such as agricultural fields adjacent to mangroves. In Kleang District, Rayong Province, most specimens were collected in and around brackish fish ponds and ditches in mangrove areas near the mouth of the Prasae River (Fig. <xref ref-type="fig" rid="F7">7D</xref>). Specimens from Pak Phanang District, Nakhon Si Thammarat Province were found around brackish shrimp ponds and ditches near the mouth of the Pak Phanang River. Frogs were observed sitting on the ground, under tree roots, or in or on the bank of water bodies. When disturbed, they usually escaped into holes in the ground or jumped into brackish water. No other anuran species were found in syntopy at this locality, although <italic><tp:taxon-name><tp:taxon-name-part taxon-name-part-type="genus" reg="Fejervarya">F.</tp:taxon-name-part> <tp:taxon-name-part taxon-name-part-type="species" reg="cancrivora">cancrivora</tp:taxon-name-part></tp:taxon-name></italic> was sampled at a site approximately 4.5 air-km, or 5.2 km following the river course, downriver (above).</p></tp:treatment-sec><tp:treatment-sec sec-type="comparisons" id="SECID0EO1FK"><title>Comparisons.</title><p>Twelve species of <italic><tp:taxon-name><tp:taxon-name-part taxon-name-part-type="genus" reg="Fejervarya">Fejervarya</tp:taxon-name-part></tp:taxon-name></italic> are known (<xref ref-type="bibr" rid="B20">Frost 2019</xref>), with nine species occurring in East and Southeast Asia (<xref ref-type="bibr" rid="B47">Sanchez et al. 2018</xref>). Four species of <italic><tp:taxon-name><tp:taxon-name-part taxon-name-part-type="genus" reg="Fejervarya">Fejervarya</tp:taxon-name-part></tp:taxon-name></italic> occur in Thailand, including <italic><tp:taxon-name><tp:taxon-name-part taxon-name-part-type="genus" reg="Fejervarya">F.</tp:taxon-name-part> <tp:taxon-name-part taxon-name-part-type="species" reg="limnocharis">limnocharis</tp:taxon-name-part></tp:taxon-name></italic> (Gravenhorst, 1829), <italic><tp:taxon-name><tp:taxon-name-part taxon-name-part-type="genus" reg="Fejervarya">F.</tp:taxon-name-part> <tp:taxon-name-part taxon-name-part-type="species" reg="multistriata">multistriata</tp:taxon-name-part></tp:taxon-name></italic> (Hallowell, 1861), <italic><tp:taxon-name><tp:taxon-name-part taxon-name-part-type="genus" reg="Fejervarya">F.</tp:taxon-name-part> <tp:taxon-name-part taxon-name-part-type="species" reg="orissaensis">orissaensis</tp:taxon-name-part></tp:taxon-name></italic> (Dutta, 1997), and <italic><tp:taxon-name><tp:taxon-name-part taxon-name-part-type="genus" reg="Fejervarya">F.</tp:taxon-name-part> <tp:taxon-name-part taxon-name-part-type="species" reg="triora">triora</tp:taxon-name-part></tp:taxon-name></italic> Stuart et al, 2006. Three additional <italic><tp:taxon-name><tp:taxon-name-part taxon-name-part-type="genus" reg="Fejervarya">Fejervarya</tp:taxon-name-part></tp:taxon-name></italic> species occur in adjacent countries, including <italic><tp:taxon-name><tp:taxon-name-part taxon-name-part-type="genus" reg="Fejervarya">F.</tp:taxon-name-part> <tp:taxon-name-part taxon-name-part-type="species" reg="iskandari">iskandari</tp:taxon-name-part></tp:taxon-name></italic><xref ref-type="bibr" rid="B57">Vieth et al. 2001</xref>, <italic><tp:taxon-name><tp:taxon-name-part taxon-name-part-type="genus" reg="Fejervarya">F.</tp:taxon-name-part> <tp:taxon-name-part taxon-name-part-type="species" reg="sakishimensis">sakishimensis</tp:taxon-name-part></tp:taxon-name></italic><xref ref-type="bibr" rid="B40">Matsui et al., 2007</xref>, and <italic><tp:taxon-name><tp:taxon-name-part taxon-name-part-type="genus" reg="Fejervarya">F.</tp:taxon-name-part> <tp:taxon-name-part taxon-name-part-type="species" reg="kawamurai">kawamurai</tp:taxon-name-part></tp:taxon-name></italic><xref ref-type="bibr" rid="B16">Djong et al., 2011</xref>.</p><p><italic><tp:taxon-name><tp:taxon-name-part taxon-name-part-type="genus" reg="Fejervarya">Fejervarya</tp:taxon-name-part> <tp:taxon-name-part taxon-name-part-type="species" reg="cancrivora">cancrivora</tp:taxon-name-part></tp:taxon-name></italic> and <italic><tp:taxon-name><tp:taxon-name-part taxon-name-part-type="genus" reg="Fejervarya">F.</tp:taxon-name-part> <tp:taxon-name-part taxon-name-part-type="species" reg="moodiei">moodiei</tp:taxon-name-part></tp:taxon-name></italic> differ from all of these species by having the following combination of characters: (1) medium to large body size (vs. small to medium, <abbrev xmlns:xlink="http://www.w3.org/1999/xlink" xlink:title="snout-vent length" id="ABBRID0EC6FK" xlink:type="simple">SVL</abbrev> about 30–40 mm in males for <italic><tp:taxon-name><tp:taxon-name-part taxon-name-part-type="genus" reg="Fejervarya">F.</tp:taxon-name-part> <tp:taxon-name-part taxon-name-part-type="species" reg="iskandari">iskandari</tp:taxon-name-part></tp:taxon-name></italic>, <italic><tp:taxon-name><tp:taxon-name-part taxon-name-part-type="genus" reg="Fejervarya">F.</tp:taxon-name-part> <tp:taxon-name-part taxon-name-part-type="species" reg="kawamurai">kawamurai</tp:taxon-name-part></tp:taxon-name></italic>, <italic><tp:taxon-name><tp:taxon-name-part taxon-name-part-type="genus" reg="Fejervarya">F.</tp:taxon-name-part> <tp:taxon-name-part taxon-name-part-type="species" reg="limnocharis">limnocharis</tp:taxon-name-part></tp:taxon-name></italic>, <abbrev xmlns:xlink="http://www.w3.org/1999/xlink" xlink:title="snout-vent length" id="ABBRID0EHAGK" xlink:type="simple">SVL</abbrev> about 40–55 mm in males for <italic><tp:taxon-name><tp:taxon-name-part taxon-name-part-type="genus" reg="Fejervarya">F.</tp:taxon-name-part> <tp:taxon-name-part taxon-name-part-type="species" reg="multistriata">multistriata</tp:taxon-name-part></tp:taxon-name></italic>, <italic><tp:taxon-name><tp:taxon-name-part taxon-name-part-type="genus" reg="Fejervarya">F.</tp:taxon-name-part> <tp:taxon-name-part taxon-name-part-type="species" reg="orissaensis">orissaensis</tp:taxon-name-part></tp:taxon-name></italic>, <italic><tp:taxon-name><tp:taxon-name-part taxon-name-part-type="genus" reg="Fejervarya">F.</tp:taxon-name-part> <tp:taxon-name-part taxon-name-part-type="species" reg="triora">triora</tp:taxon-name-part></tp:taxon-name></italic> [<xref ref-type="bibr" rid="B18">Dutta 1997</xref>; <xref ref-type="bibr" rid="B40">Matsui et al. 2007</xref>; <xref ref-type="bibr" rid="B12">Chuaynkern et al. 2009</xref>; <xref ref-type="bibr" rid="B16">Djong et al. 2011</xref>]; (2) webbing formula: I1–11/2II1–2III1–2IV2–1V (vs. I0–1II0–11/2III0–11/2IV11/2–0V in <italic><tp:taxon-name><tp:taxon-name-part taxon-name-part-type="genus" reg="Fejervarya">F.</tp:taxon-name-part> <tp:taxon-name-part taxon-name-part-type="species" reg="vittigera">vittigera</tp:taxon-name-part></tp:taxon-name></italic>, I1–2II1–2III1–22/3IV22/3–11/2V in <italic><tp:taxon-name><tp:taxon-name-part taxon-name-part-type="genus" reg="Fejervarya">F.</tp:taxon-name-part> <tp:taxon-name-part taxon-name-part-type="species" reg="limnocharis">limnocharis</tp:taxon-name-part></tp:taxon-name></italic>, I1–2II1–2III1–22/3IV21/3–1V in <italic><tp:taxon-name><tp:taxon-name-part taxon-name-part-type="genus" reg="Fejervarya">F.</tp:taxon-name-part> <tp:taxon-name-part taxon-name-part-type="species" reg="iskandari">iskandari</tp:taxon-name-part></tp:taxon-name></italic>, I1–2II1–2III11/2–22/3 IV22/3–1V in <italic><tp:taxon-name><tp:taxon-name-part taxon-name-part-type="genus" reg="Fejervarya">F.</tp:taxon-name-part> <tp:taxon-name-part taxon-name-part-type="species" reg="multistriata">multistriata</tp:taxon-name-part></tp:taxon-name></italic>, I1–2II1–21/2III11/2–3IV3–11/2V in <italic><tp:taxon-name><tp:taxon-name-part taxon-name-part-type="genus" reg="Fejervarya">F.</tp:taxon-name-part> <tp:taxon-name-part taxon-name-part-type="species" reg="sakishimensis">sakishimensis</tp:taxon-name-part></tp:taxon-name></italic>, I1–2II1–21/3III11/2–3IV3–1V in <italic><tp:taxon-name><tp:taxon-name-part taxon-name-part-type="genus" reg="Fejervarya">F.</tp:taxon-name-part> <tp:taxon-name-part taxon-name-part-type="species" reg="kawamurai">kawamurai</tp:taxon-name-part></tp:taxon-name></italic>); (3) having triangular or rectangular dark brown blotches covering vocal sacs on both sides of throat (vs. black “M” shape across throat in <italic><tp:taxon-name><tp:taxon-name-part taxon-name-part-type="genus" reg="Fejervarya">F.</tp:taxon-name-part> <tp:taxon-name-part taxon-name-part-type="species" reg="kawamurai">kawamurai</tp:taxon-name-part></tp:taxon-name></italic>, <italic><tp:taxon-name><tp:taxon-name-part taxon-name-part-type="genus" reg="Fejervarya">F.</tp:taxon-name-part> <tp:taxon-name-part taxon-name-part-type="species" reg="limnocharis">limnocharis</tp:taxon-name-part></tp:taxon-name></italic>, <italic><tp:taxon-name><tp:taxon-name-part taxon-name-part-type="genus" reg="Fejervarya">F.</tp:taxon-name-part> <tp:taxon-name-part taxon-name-part-type="species" reg="sakishimensis">sakishimensis</tp:taxon-name-part></tp:taxon-name></italic>, <italic><tp:taxon-name><tp:taxon-name-part taxon-name-part-type="genus" reg="Fejervarya">F.</tp:taxon-name-part> <tp:taxon-name-part taxon-name-part-type="species" reg="triora">triora</tp:taxon-name-part></tp:taxon-name></italic>, <italic><tp:taxon-name><tp:taxon-name-part taxon-name-part-type="genus" reg="Fejervarya">F.</tp:taxon-name-part> <tp:taxon-name-part taxon-name-part-type="species" reg="vittigera">vittigera</tp:taxon-name-part></tp:taxon-name></italic>); (4) having prepollax indistinct (vs. distinct in <italic><tp:taxon-name><tp:taxon-name-part taxon-name-part-type="genus" reg="Fejervarya">F.</tp:taxon-name-part> <tp:taxon-name-part taxon-name-part-type="species" reg="kawamurai">kawamurai</tp:taxon-name-part></tp:taxon-name></italic>, <italic><tp:taxon-name><tp:taxon-name-part taxon-name-part-type="genus" reg="Fejervarya">F.</tp:taxon-name-part> <tp:taxon-name-part taxon-name-part-type="species" reg="iskandari">iskandari</tp:taxon-name-part></tp:taxon-name></italic>, <italic><tp:taxon-name><tp:taxon-name-part taxon-name-part-type="genus" reg="Fejervarya">F.</tp:taxon-name-part> <tp:taxon-name-part taxon-name-part-type="species" reg="limnocharis">limnocharis</tp:taxon-name-part></tp:taxon-name></italic>, <italic><tp:taxon-name><tp:taxon-name-part taxon-name-part-type="genus" reg="Fejervarya">F.</tp:taxon-name-part> <tp:taxon-name-part taxon-name-part-type="species" reg="sakishimensis">sakishimensis</tp:taxon-name-part></tp:taxon-name></italic>, <italic><tp:taxon-name><tp:taxon-name-part taxon-name-part-type="genus" reg="Fejervarya">F.</tp:taxon-name-part> <tp:taxon-name-part taxon-name-part-type="species" reg="triora">triora</tp:taxon-name-part></tp:taxon-name></italic>), and (6) having palmar tubercles indistinct (vs. distinct <italic><tp:taxon-name><tp:taxon-name-part taxon-name-part-type="genus" reg="Fejervarya">F.</tp:taxon-name-part> <tp:taxon-name-part taxon-name-part-type="species" reg="kawamurai">kawamurai</tp:taxon-name-part></tp:taxon-name></italic>, <italic><tp:taxon-name><tp:taxon-name-part taxon-name-part-type="genus" reg="Fejervarya">F.</tp:taxon-name-part> <tp:taxon-name-part taxon-name-part-type="species" reg="limnocharis">limnocharis</tp:taxon-name-part></tp:taxon-name></italic>, <italic><tp:taxon-name><tp:taxon-name-part taxon-name-part-type="genus" reg="Fejervarya">F.</tp:taxon-name-part> <tp:taxon-name-part taxon-name-part-type="species" reg="sakishimensis">sakishimensis</tp:taxon-name-part></tp:taxon-name></italic>, <italic><tp:taxon-name><tp:taxon-name-part taxon-name-part-type="genus" reg="Fejervarya">F.</tp:taxon-name-part> <tp:taxon-name-part taxon-name-part-type="species" reg="triora">triora</tp:taxon-name-part></tp:taxon-name></italic>).</p><p><italic><tp:taxon-name><tp:taxon-name-part taxon-name-part-type="genus" reg="Fejervarya">Fejervarya</tp:taxon-name-part> <tp:taxon-name-part taxon-name-part-type="species" reg="moodiei">moodiei</tp:taxon-name-part></tp:taxon-name></italic> differs from <italic><tp:taxon-name><tp:taxon-name-part taxon-name-part-type="genus" reg="Fejervarya">F.</tp:taxon-name-part> <tp:taxon-name-part taxon-name-part-type="species" reg="cancrivora">cancrivora</tp:taxon-name-part></tp:taxon-name></italic> by having: (1) <abbrev xmlns:xlink="http://www.w3.org/1999/xlink" xlink:title="snout-vent length" id="ABBRID0EQJGK" xlink:type="simple">SVL</abbrev> 42.7–62.7 mm in males, 50.0–81.8 mm in females (vs. 60.2–79.8 mm in males, 85.1–107.1 mm in females of <italic><tp:taxon-name><tp:taxon-name-part taxon-name-part-type="genus" reg="Fejervarya">F.</tp:taxon-name-part> <tp:taxon-name-part taxon-name-part-type="species" reg="cancrivora">cancrivora</tp:taxon-name-part></tp:taxon-name></italic>, Table <xref ref-type="table" rid="T4">4</xref>; Appendix <xref ref-type="app" rid="app2">2</xref>, <xref ref-type="app" rid="app3">3</xref>); (2) indistinct, slightly raised inner tarsal ridge on tarsus (vs. distinct, strongly raised inner tarsal ridge on distal half or two-thirds of tarsus in <italic><tp:taxon-name><tp:taxon-name-part taxon-name-part-type="genus" reg="Fejervarya">F.</tp:taxon-name-part> <tp:taxon-name-part taxon-name-part-type="species" reg="cancrivora">cancrivora</tp:taxon-name-part></tp:taxon-name></italic>) (Fig. <xref ref-type="fig" rid="F5">5A–D</xref>); and (3) in body proportions (Table <xref ref-type="table" rid="T4">4</xref>). In Thailand, <italic><tp:taxon-name><tp:taxon-name-part taxon-name-part-type="genus" reg="Fejervarya">F.</tp:taxon-name-part> <tp:taxon-name-part taxon-name-part-type="species" reg="moodiei">moodiei</tp:taxon-name-part></tp:taxon-name></italic> appears to be closely associated with brackish water in or adjacent to mangrove forest, whereas <italic><tp:taxon-name><tp:taxon-name-part taxon-name-part-type="genus" reg="Fejervarya">F.</tp:taxon-name-part> <tp:taxon-name-part taxon-name-part-type="species" reg="cancrivora">cancrivora</tp:taxon-name-part></tp:taxon-name></italic> also occurs in freshwater wetlands.</p></tp:treatment-sec><tp:treatment-sec><!--Section generated to contain objects referenced in tp:taxon-treatment.--><table-wrap id="T4" position="float" orientation="portrait"><label>Table 4.</label><caption><p>Comparisons of body sizes of <italic><tp:taxon-name><tp:taxon-name-part taxon-name-part-type="genus" reg="Fejervarya">Fejervarya</tp:taxon-name-part> <tp:taxon-name-part taxon-name-part-type="species" reg="cancrivora">cancrivora</tp:taxon-name-part></tp:taxon-name></italic> and <italic><tp:taxon-name><tp:taxon-name-part taxon-name-part-type="genus" reg="Fejervarya">F.</tp:taxon-name-part> <tp:taxon-name-part taxon-name-part-type="species" reg="moodiei">moodiei</tp:taxon-name-part></tp:taxon-name></italic>. Data are given as mean and standard deviation, followed by range in parentheses. Key: <sup>a</sup> tested by Mann-Whitney U test, <sup>*</sup> significance level at <italic>p</italic> &lt; 0.05.</p></caption><table id="TID0EKNCK" rules="all"><tbody><tr><th rowspan="3" colspan="1">Characters</th><th rowspan="1" colspan="4">Males</th><th rowspan="1" colspan="4">Females</th></tr><tr><th rowspan="1" colspan="1">
                <italic><tp:taxon-name><tp:taxon-name-part taxon-name-part-type="genus" reg="Fejervarya">F.</tp:taxon-name-part> <tp:taxon-name-part taxon-name-part-type="species" reg="cancrivora">cancrivora</tp:taxon-name-part></tp:taxon-name></italic>
              </th><th rowspan="1" colspan="1">
                <italic><tp:taxon-name><tp:taxon-name-part taxon-name-part-type="genus" reg="Fejervarya">F.</tp:taxon-name-part> <tp:taxon-name-part taxon-name-part-type="species" reg="moodiei">moodiei</tp:taxon-name-part></tp:taxon-name></italic>
              </th><th rowspan="2" colspan="1"><italic>t</italic>-test</th><th rowspan="2" colspan="1">
                <italic>p</italic>
              </th><th rowspan="1" colspan="1">
                <italic><tp:taxon-name><tp:taxon-name-part taxon-name-part-type="genus" reg="Fejervarya">F.</tp:taxon-name-part> <tp:taxon-name-part taxon-name-part-type="species" reg="cancrivora">cancrivora</tp:taxon-name-part></tp:taxon-name></italic>
              </th><th rowspan="1" colspan="1">
                <italic><tp:taxon-name><tp:taxon-name-part taxon-name-part-type="genus" reg="Fejervarya">F.</tp:taxon-name-part> <tp:taxon-name-part taxon-name-part-type="species" reg="moodiei">moodiei</tp:taxon-name-part></tp:taxon-name></italic>
              </th><th rowspan="2" colspan="1"><italic>t</italic>-test</th><th rowspan="2" colspan="1">
                <italic>p</italic>
              </th></tr><tr><th rowspan="1" colspan="1"><italic>n</italic> = 31</th><th rowspan="1" colspan="1"><italic>n</italic> = 30</th><th rowspan="1" colspan="1"><italic>n</italic> = 14</th><th rowspan="1" colspan="1"><italic>n</italic> = 33</th></tr><tr><td rowspan="2" colspan="1">
                <abbrev xmlns:xlink="http://www.w3.org/1999/xlink" xlink:title="snout-vent length" id="ABBRID0EDZCK" xlink:type="simple">SVL</abbrev>
              </td><td rowspan="1" colspan="1">71.3 ± 5.6</td><td rowspan="1" colspan="1">51.4 ± 5.4</td><td rowspan="2" colspan="1">-13.826</td><td rowspan="2" colspan="1">&lt; 0.0001*</td><td rowspan="1" colspan="1">94.2 ± 6.5</td><td rowspan="1" colspan="1">69.0 ± 10.1</td><td rowspan="2" colspan="1">0<sup>a</sup></td><td rowspan="2" colspan="1">&lt; 0.0001*</td></tr><tr><td rowspan="1" colspan="1">(60.2–79.8)</td><td rowspan="1" colspan="1">(42.7–62.7)</td><td rowspan="1" colspan="1">(85.1–107.1)</td><td rowspan="1" colspan="1">(50.0–81.8)</td></tr><tr><td rowspan="2" colspan="1">rHL</td><td rowspan="1" colspan="1">40.8 ± 1.8</td><td rowspan="1" colspan="1">39.9 ± 1.7</td><td rowspan="2" colspan="1">340<sup>a</sup></td><td rowspan="2" colspan="1">0.0692</td><td rowspan="1" colspan="1">39.6 ± 2.4</td><td rowspan="1" colspan="1">39.4 ± 1.7</td><td rowspan="2" colspan="1">201.5<sup>a</sup></td><td rowspan="2" colspan="1">0.4953</td></tr><tr><td rowspan="1" colspan="1">(36.7– 43.5)</td><td rowspan="1" colspan="1">(37.2– 44.5)</td><td rowspan="1" colspan="1">(35.2–42.9)</td><td rowspan="1" colspan="1">(35.9–42.2)</td></tr><tr><td rowspan="2" colspan="1">rHW</td><td rowspan="1" colspan="1">37.1 ± 1.8</td><td rowspan="1" colspan="1">34.6 ± 1.1</td><td rowspan="2" colspan="1">-6.553</td><td rowspan="2" colspan="1">&lt; 0.0001*</td><td rowspan="1" colspan="1">38.2 ± 1.6</td><td rowspan="1" colspan="1">35.6 ± 1.9</td><td rowspan="2" colspan="1">65.5<sup>a</sup></td><td rowspan="2" colspan="1">0.0001*</td></tr><tr><td rowspan="1" colspan="1">(32.5–40.6)</td><td rowspan="1" colspan="1">(32.4–37.1)</td><td rowspan="1" colspan="1">(35.0–41.0)</td><td rowspan="1" colspan="1">(32.5–38.7)</td></tr><tr><td rowspan="2" colspan="1">rSTL</td><td rowspan="1" colspan="1">30.3 ± 1.2</td><td rowspan="1" colspan="1">30.1 ± 1.0</td><td rowspan="2" colspan="1">414.500<sup>a</sup></td><td rowspan="1" colspan="1">0.4609</td><td rowspan="1" colspan="1">29.9 ± 1.1</td><td rowspan="1" colspan="1">29.3 ± 1.0</td><td rowspan="2" colspan="1">-1.867</td><td rowspan="2" colspan="1">0.0684</td></tr><tr><td rowspan="1" colspan="1">(27.5–32.1)</td><td rowspan="1" colspan="1">(28.5–32.0)</td><td rowspan="1" colspan="1"/><td rowspan="1" colspan="1">(27.9–31.6)</td><td rowspan="1" colspan="1">(27.6–31.3)</td></tr><tr><td rowspan="2" colspan="1">rNS</td><td rowspan="1" colspan="1">7.2 ± 0.6</td><td rowspan="1" colspan="1">7.4 ± 0.5</td><td rowspan="2" colspan="1">1.473</td><td rowspan="1" colspan="1">0.1460</td><td rowspan="1" colspan="1">7.3 ± 0.8</td><td rowspan="1" colspan="1">7.1 ± 0.6</td><td rowspan="2" colspan="1">177<sup>a</sup></td><td rowspan="2" colspan="1">0.2115</td></tr><tr><td rowspan="1" colspan="1">(5.9–8.5)</td><td rowspan="1" colspan="1">(6.1– 8.8)</td><td rowspan="1" colspan="1"/><td rowspan="1" colspan="1">(5.4–8.2)</td><td rowspan="1" colspan="1">(6.1–8.5)</td></tr><tr><td rowspan="2" colspan="1">rSL</td><td rowspan="1" colspan="1">17.0 ± 1.0</td><td rowspan="1" colspan="1">16.4 ± 0.7</td><td rowspan="2" colspan="1">262.500<sup>a</sup></td><td rowspan="1" colspan="1">0.0033*</td><td rowspan="1" colspan="1">17.2 ± 0.9</td><td rowspan="1" colspan="1">16.1 ± 0.8</td><td rowspan="2" colspan="1">88<sup>a</sup></td><td rowspan="2" colspan="1">0.0008*</td></tr><tr><td rowspan="1" colspan="1">(14.7–18.2)</td><td rowspan="1" colspan="1">(15.2–17.9)</td><td rowspan="1" colspan="1"/><td rowspan="1" colspan="1">(15.2–18.3)</td><td rowspan="1" colspan="1">(14.6–17.9)</td></tr><tr><td rowspan="2" colspan="1">rNTL</td><td rowspan="1" colspan="1">23.28 ± 0.9</td><td rowspan="1" colspan="1">23.4 ± 1.1</td><td rowspan="2" colspan="1">0.402</td><td rowspan="1" colspan="1">0.6893</td><td rowspan="1" colspan="1">23.0 ± 0.7</td><td rowspan="1" colspan="1">22.7 ± 0.9</td><td rowspan="2" colspan="1">-0.783</td><td rowspan="2" colspan="1">0.4375</td></tr><tr><td rowspan="1" colspan="1">(21.6–25.3)</td><td rowspan="1" colspan="1">(21.5–25.8)</td><td rowspan="1" colspan="1"/><td rowspan="1" colspan="1">(21.8 – 24.0)</td><td rowspan="1" colspan="1">(21.2–24.4)</td></tr><tr><td rowspan="2" colspan="1">rEN</td><td rowspan="1" colspan="1">9.5 ± 0.5</td><td rowspan="1" colspan="1">8.8 ± 0.8</td><td rowspan="2" colspan="1">-3.759</td><td rowspan="1" colspan="1">0.0004*</td><td rowspan="1" colspan="1">9.5 ± 0.4</td><td rowspan="1" colspan="1">8.8 ± 0.7</td><td rowspan="2" colspan="1">95<sup>a</sup></td><td rowspan="2" colspan="1">0.0015*</td></tr><tr><td rowspan="1" colspan="1">(8.4–10.7)</td><td rowspan="1" colspan="1">(7.4 – 11.3)</td><td rowspan="1" colspan="1"/><td rowspan="1" colspan="1">(8.5–10.1)</td><td rowspan="1" colspan="1">(7.5–10.1)</td></tr><tr><td rowspan="2" colspan="1">rTEL</td><td rowspan="1" colspan="1">3.83 ± 0.64</td><td rowspan="1" colspan="1">3.23 ± 0.62</td><td rowspan="2" colspan="1">-3.840</td><td rowspan="1" colspan="1">0.0003*</td><td rowspan="1" colspan="1">4.83 ± 0.64</td><td rowspan="1" colspan="1">4.28 ± 0.83</td><td rowspan="2" colspan="1">-2.295</td><td rowspan="2" colspan="1">0.0265*</td></tr><tr><td rowspan="1" colspan="1">(2.73 – 5.21)</td><td rowspan="1" colspan="1">(2.40 – 5.05)</td><td rowspan="1" colspan="1"/><td rowspan="1" colspan="1">(4.06 – 6.32)</td><td rowspan="1" colspan="1">(2.76 – 5.98)</td></tr><tr><td rowspan="2" colspan="1">rTD</td><td rowspan="1" colspan="1">7.2 ± 0.5</td><td rowspan="1" colspan="1">7.9 ± 0.6</td><td rowspan="2" colspan="1">4.840</td><td rowspan="2" colspan="1">&lt; 0.0001*</td><td rowspan="1" colspan="1">6.9 ± 0.4</td><td rowspan="1" colspan="1">7.1 ± 0.6</td><td rowspan="2" colspan="1">1.020</td><td rowspan="2" colspan="1">0.3131</td></tr><tr><td rowspan="1" colspan="1">(6.4–8.0)</td><td rowspan="1" colspan="1">(6.8– 9.3)</td><td rowspan="1" colspan="1">(6.2–7.9)</td><td rowspan="1" colspan="1">(5.7– 8.0)</td></tr><tr><td rowspan="2" colspan="1">rIN</td><td rowspan="1" colspan="1">4.9 ± 0.4</td><td rowspan="1" colspan="1">4.9 ± 0.6</td><td rowspan="2" colspan="1">371<sup>a</sup></td><td rowspan="2" colspan="1">0.1750</td><td rowspan="1" colspan="1">4.9 ± 0.4</td><td rowspan="1" colspan="1">4.6 ± 0.4</td><td rowspan="2" colspan="1">-2.270</td><td rowspan="2" colspan="1">0.0281*</td></tr><tr><td rowspan="1" colspan="1">(4.17 – 5.62)</td><td rowspan="1" colspan="1">(3.8–6.2)</td><td rowspan="1" colspan="1">(4.3–6.0)</td><td rowspan="1" colspan="1">(3.8–5.5)</td></tr><tr><td rowspan="2" colspan="1">rEL</td><td rowspan="1" colspan="1">9.8 ± 0.7</td><td rowspan="1" colspan="1">11.5 ± 1.1</td><td rowspan="2" colspan="1">7.026</td><td rowspan="2" colspan="1">&lt; 0.0001*</td><td rowspan="1" colspan="1">8.9 ± 0.9</td><td rowspan="1" colspan="1">10.1 ± 1.0</td><td rowspan="2" colspan="1">3.850</td><td rowspan="2" colspan="1">0.0004*</td></tr><tr><td rowspan="1" colspan="1">(8.1–11.2)</td><td rowspan="1" colspan="1">(9.2–13.4)</td><td rowspan="1" colspan="1">(7.5–10.3)</td><td rowspan="1" colspan="1">(8.3–12.4)</td></tr><tr><td rowspan="2" colspan="1">rIOD</td><td rowspan="1" colspan="1">4.8 ± 0.6</td><td rowspan="1" colspan="1">6.2 ± 0.7</td><td rowspan="2" colspan="1">7.902</td><td rowspan="2" colspan="1">&lt; 0.0001*</td><td rowspan="1" colspan="1">5.0 ± 0.4</td><td rowspan="1" colspan="1">5.6 ± 0.7</td><td rowspan="2" colspan="1">3.158</td><td rowspan="2" colspan="1">0.0028*</td></tr><tr><td rowspan="1" colspan="1">(3.7 – 5.9)</td><td rowspan="1" colspan="1">(4.6– 8.2)</td><td rowspan="1" colspan="1">(4.1–5.51)</td><td rowspan="1" colspan="1">(4.1–7.5)</td></tr><tr><td rowspan="2" colspan="1">rUEW</td><td rowspan="1" colspan="1">8.3 ± 0.7</td><td rowspan="1" colspan="1">8.2 ± 0.6</td><td rowspan="2" colspan="1">-0.270</td><td rowspan="2" colspan="1">0.7882</td><td rowspan="1" colspan="1">8.0 ± 0.8</td><td rowspan="1" colspan="1">7.9 ± 0.7</td><td rowspan="2" colspan="1">-0.140</td><td rowspan="2" colspan="1">0.8895</td></tr><tr><td rowspan="1" colspan="1">(6.8–9.6)</td><td rowspan="1" colspan="1">(7.1–9.5)</td><td rowspan="1" colspan="1">(6.4–9.4)</td><td rowspan="1" colspan="1">(6.3–9.2)</td></tr><tr><td rowspan="2" colspan="1">rHAL</td><td rowspan="1" colspan="1">24.6 ± 0.9</td><td rowspan="1" colspan="1">24.7 ± 1.1</td><td rowspan="2" colspan="1">0.081</td><td rowspan="2" colspan="1">0.9359</td><td rowspan="1" colspan="1">23.9 ± 1.2</td><td rowspan="1" colspan="1">24.0 ± 1.5</td><td rowspan="2" colspan="1">218<sup>a</sup></td><td rowspan="2" colspan="1">0.7692</td></tr><tr><td rowspan="1" colspan="1">(23.2–26.3)</td><td rowspan="1" colspan="1">(21.3–26.8)</td><td rowspan="1" colspan="1">(21.2–25.6)</td><td rowspan="1" colspan="1">(21.3–27.45)</td></tr><tr><td rowspan="2" colspan="1">rFAL</td><td rowspan="1" colspan="1">19.3 ± 0.9</td><td rowspan="1" colspan="1">19.8 ± 1.2</td><td rowspan="2" colspan="1">1.609</td><td rowspan="2" colspan="1">0.1130</td><td rowspan="1" colspan="1">18.7 ± 0.8</td><td rowspan="1" colspan="1">18.8 ± 1.3</td><td rowspan="2" colspan="1">0.084</td><td rowspan="2" colspan="1">0.9335</td></tr><tr><td rowspan="1" colspan="1">(17.6–21.4)</td><td rowspan="1" colspan="1">(17.8– 22.5)</td><td rowspan="1" colspan="1">(17.4–20.0)</td><td rowspan="1" colspan="1">(16.7–21.4)</td></tr><tr><td rowspan="2" colspan="1">rTHIGHL</td><td rowspan="1" colspan="1">47.8 ± 1.93</td><td rowspan="1" colspan="1">45.5 ± 1.9</td><td rowspan="2" colspan="1">178.5<sup>a</sup></td><td rowspan="2" colspan="1">&lt; 0.0001*</td><td rowspan="1" colspan="1">46.0 ± 2.4</td><td rowspan="1" colspan="1">43.6 ± 2.1</td><td rowspan="2" colspan="1">92<sup>a</sup></td><td rowspan="2" colspan="1">0.0012</td></tr><tr><td rowspan="1" colspan="1">(42.1–51.1)</td><td rowspan="1" colspan="1">(42.6–49.3)</td><td rowspan="1" colspan="1">(40.0–48.5)</td><td rowspan="1" colspan="1">(39.9–47.6)</td></tr><tr><td rowspan="2" colspan="1">rTL</td><td rowspan="1" colspan="1">52.0 ± 1.4</td><td rowspan="1" colspan="1">47.6 ± 2.2</td><td rowspan="2" colspan="1">53<sup>a</sup></td><td rowspan="2" colspan="1">&lt; 0.0001*</td><td rowspan="1" colspan="1">50.8 ± 3.0</td><td rowspan="1" colspan="1">46.4 ± 2.3</td><td rowspan="2" colspan="1">62.5<sup>a</sup></td><td rowspan="2" colspan="1">&lt; 0.0001*</td></tr><tr><td rowspan="1" colspan="1">(48.7–55.6)</td><td rowspan="1" colspan="1">(41.0–53.0)</td><td rowspan="1" colspan="1">(42.7–54.13)</td><td rowspan="1" colspan="1">(43.4 – 50.7)</td></tr><tr><td rowspan="2" colspan="1">rFOL</td><td rowspan="1" colspan="1">54.1 ± 2.2</td><td rowspan="1" colspan="1">51.8 ± 3.0</td><td rowspan="2" colspan="1">261.5<sup>a</sup></td><td rowspan="2" colspan="1">0.0027*</td><td rowspan="1" colspan="1">52.1 ± 1.5</td><td rowspan="1" colspan="1">50.8 ± 3.1</td><td rowspan="2" colspan="1">174<sup>a</sup></td><td rowspan="2" colspan="1">0.1842</td></tr><tr><td rowspan="1" colspan="1">(49.8–57.8)</td><td rowspan="1" colspan="1">(43.4–58.3)</td><td rowspan="1" colspan="1">(50.0–55.0)</td><td rowspan="1" colspan="1">(44.1–55.2)</td></tr><tr><td rowspan="2" colspan="1">rTFOL</td><td rowspan="1" colspan="1">79.6 ± 3.3</td><td rowspan="1" colspan="1">75.1 ± 4.0</td><td rowspan="2" colspan="1">162<sup>a</sup></td><td rowspan="2" colspan="1">&lt; 0.0001*</td><td rowspan="1" colspan="1">77.6 ± 4.0</td><td rowspan="1" colspan="1">72.9 ± 4.6</td><td rowspan="2" colspan="1">109.5<sup>a</sup></td><td rowspan="2" colspan="1">0.004616*</td></tr><tr><td rowspan="1" colspan="1">(73.6–86.5)</td><td rowspan="1" colspan="1">(63.6– 81.6)</td><td rowspan="1" colspan="1">(71.4–87.0)</td><td rowspan="1" colspan="1">(66.3–81.2)</td></tr><tr><td rowspan="2" colspan="1">r1FL</td><td rowspan="1" colspan="1">18.9 ± 1.3</td><td rowspan="1" colspan="1">18.2 ± 1.3</td><td rowspan="2" colspan="1">-1.967</td><td rowspan="2" colspan="1">0.0539</td><td rowspan="1" colspan="1">19.0 ± 1.1</td><td rowspan="1" colspan="1">18.9 ± 1.1</td><td rowspan="2" colspan="1">-0.173</td><td rowspan="2" colspan="1">0.8637</td></tr><tr><td rowspan="1" colspan="1">(17.2–21.2)</td><td rowspan="1" colspan="1">(16.2–20.8)</td><td rowspan="1" colspan="1">(16.6–20.6)</td><td rowspan="1" colspan="1">(17.0–21.0)</td></tr><tr><td rowspan="2" colspan="1">rIMTL</td><td rowspan="1" colspan="1">6.0 ± 0.6</td><td rowspan="1" colspan="1">5.8 ± 0.6</td><td rowspan="2" colspan="1">342.5<sup>a</sup></td><td rowspan="2" colspan="1">0.0773</td><td rowspan="1" colspan="1">5.9 ± 0.5</td><td rowspan="1" colspan="1">6.0 ± 0.5</td><td rowspan="2" colspan="1">252<sup>a</sup></td><td rowspan="2" colspan="1">0.6317</td></tr><tr><td rowspan="1" colspan="1">(4.0–6.9)</td><td rowspan="1" colspan="1">(4.2–7.0)</td><td rowspan="1" colspan="1">(4.7–6.5)</td><td rowspan="1" colspan="1">(4.8–6.7)</td></tr><tr><td rowspan="2" colspan="1">rITL</td><td rowspan="1" colspan="1">18.6 ± 1.1</td><td rowspan="1" colspan="1">17.9 ± 1.8</td><td rowspan="2" colspan="1">327.5<sup>a</sup></td><td rowspan="2" colspan="1">0.0469*</td><td rowspan="1" colspan="1">18.4 ± 1.1</td><td rowspan="1" colspan="1">18.1 ± 1.4</td><td rowspan="2" colspan="1">-0.901</td><td rowspan="2" colspan="1">0.3724</td></tr><tr><td rowspan="1" colspan="1">(15.1–20.1)</td><td rowspan="1" colspan="1">(14.8–21.8)</td><td rowspan="1" colspan="1">(15.9–19.8)</td><td rowspan="1" colspan="1">(15.2–20.7)</td></tr><tr><td rowspan="2" colspan="1"><abbrev xmlns:xlink="http://www.w3.org/1999/xlink" xlink:title="head length, from back of mandible to tip of snout" id="ABBRID0EVYDK" xlink:type="simple">HL</abbrev>/<abbrev xmlns:xlink="http://www.w3.org/1999/xlink" xlink:title="head width" id="ABBRID0EZYDK" xlink:type="simple">HW</abbrev></td><td rowspan="1" colspan="1">1.1 ± 0.0</td><td rowspan="1" colspan="1">1.2 ± 0.0</td><td rowspan="2" colspan="1">4.913</td><td rowspan="2" colspan="1">&lt; 0.0001*</td><td rowspan="1" colspan="1">1.0 ± 0.0</td><td rowspan="1" colspan="1">1.1 ± 0.1</td><td rowspan="2" colspan="1">4.462</td><td rowspan="2" colspan="1">&lt; 0.0001*</td></tr><tr><td rowspan="1" colspan="1">(1.0–1.2)</td><td rowspan="1" colspan="1">(1.1–1.2)</td><td rowspan="1" colspan="1">(1.0–1.1)</td><td rowspan="1" colspan="1">(1.0–1.2)</td></tr><tr><td rowspan="2" colspan="1"><abbrev xmlns:xlink="http://www.w3.org/1999/xlink" xlink:title="interorbital distance" id="ABBRID0EG1DK" xlink:type="simple">IOD</abbrev>/<abbrev xmlns:xlink="http://www.w3.org/1999/xlink" xlink:title="head width" id="ABBRID0EK1DK" xlink:type="simple">HW</abbrev></td><td rowspan="1" colspan="1">0.1 ± 0.0</td><td rowspan="1" colspan="1">0.2 ± 0.0</td><td rowspan="2" colspan="1">10.343</td><td rowspan="2" colspan="1">&lt; 0.0001*</td><td rowspan="1" colspan="1">0.1 ± 0.0</td><td rowspan="1" colspan="1">0.2 ± 0.0</td><td rowspan="2" colspan="1">4.619</td><td rowspan="2" colspan="1">&lt; 0.0001*</td></tr><tr><td rowspan="1" colspan="1">(0.1–0.2)</td><td rowspan="1" colspan="1">(0.1–0.2)</td><td rowspan="1" colspan="1">(0.1– 0.2)</td><td rowspan="1" colspan="1">(0.1– 0.2)</td></tr><tr><td rowspan="2" colspan="1"><abbrev xmlns:xlink="http://www.w3.org/1999/xlink" xlink:title="snout length" id="ABBRID0EX2DK" xlink:type="simple">SL</abbrev>/<abbrev xmlns:xlink="http://www.w3.org/1999/xlink" xlink:title="head length, from back of mandible to tip of snout" id="ABBRID0E22DK" xlink:type="simple">HL</abbrev></td><td rowspan="1" colspan="1">0.4 ± 0.0</td><td rowspan="1" colspan="1">0.4 ± 0.0</td><td rowspan="2" colspan="1">-1.448</td><td rowspan="2" colspan="1">0.1529</td><td rowspan="1" colspan="1">0.43 ± 0.0</td><td rowspan="1" colspan="1">0.4 ± 0.0</td><td rowspan="2" colspan="1">-4.426</td><td rowspan="2" colspan="1">&lt; 0.0001*</td></tr><tr><td rowspan="1" colspan="1">(0.4–0.5)</td><td rowspan="1" colspan="1">(0.4–0.5)</td><td rowspan="1" colspan="1">(0.4–0.5)</td><td rowspan="1" colspan="1">(0.4–0.5)</td></tr><tr><td rowspan="2" colspan="1"><abbrev xmlns:xlink="http://www.w3.org/1999/xlink" xlink:title="eye length" id="ABBRID0EI4DK" xlink:type="simple">EL</abbrev>/<abbrev xmlns:xlink="http://www.w3.org/1999/xlink" xlink:title="head length, from back of mandible to tip of snout" id="ABBRID0EM4DK" xlink:type="simple">HL</abbrev></td><td rowspan="1" colspan="1">0.2 ± 0.0</td><td rowspan="1" colspan="1">0.3 ± 0.0</td><td rowspan="2" colspan="1">8.662</td><td rowspan="2" colspan="1">&lt; 0.0001*</td><td rowspan="1" colspan="1">0.2 ± 0.0</td><td rowspan="1" colspan="1">0.3 ± 0.0</td><td rowspan="2" colspan="1">375<sup>a</sup></td><td rowspan="2" colspan="1">0.0008*</td></tr><tr><td rowspan="1" colspan="1">(0.2–0.3)</td><td rowspan="1" colspan="1">(0.2–0.3)</td><td rowspan="1" colspan="1">(0.2–0.3)</td><td rowspan="1" colspan="1">(0.2–0.3)</td></tr><tr><td rowspan="2" colspan="1"><abbrev xmlns:xlink="http://www.w3.org/1999/xlink" xlink:title="nostril-snout length" id="ABBRID0E25DK" xlink:type="simple">NS</abbrev>/<abbrev xmlns:xlink="http://www.w3.org/1999/xlink" xlink:title="v" id="ABBRID0E65DK" xlink:type="simple">EN</abbrev></td><td rowspan="1" colspan="1">0.8 ± 0.1</td><td rowspan="1" colspan="1">0.8 ± 0.1</td><td rowspan="2" colspan="1">4.505</td><td rowspan="2" colspan="1">&lt; 0.0001*</td><td rowspan="1" colspan="1">0.8 ± 0.1</td><td rowspan="1" colspan="1">0.8 ± 0.1</td><td rowspan="2" colspan="1">2.278</td><td rowspan="2" colspan="1">0.0275*</td></tr><tr><td rowspan="1" colspan="1">(0.6–0.9)</td><td rowspan="1" colspan="1">(0.7–1.0)</td><td rowspan="1" colspan="1">(0.6–0.9)</td><td rowspan="1" colspan="1">(0.7–0.9)</td></tr><tr><td rowspan="2" colspan="1"><abbrev xmlns:xlink="http://www.w3.org/1999/xlink" xlink:title="eye length" id="ABBRID0EMAEK" xlink:type="simple">EL</abbrev>/<abbrev xmlns:xlink="http://www.w3.org/1999/xlink" xlink:title="snout length" id="ABBRID0EQAEK" xlink:type="simple">SL</abbrev></td><td rowspan="1" colspan="1">0.6 ± 0.0</td><td rowspan="1" colspan="1">0.7 ± 0.1</td><td rowspan="2" colspan="1">8.775</td><td rowspan="2" colspan="1">&lt; 0.0001*</td><td rowspan="1" colspan="1">0.5 ± 0.1</td><td rowspan="1" colspan="1">0.6 ± 0.1</td><td rowspan="2" colspan="1">5.664</td><td rowspan="2" colspan="1">&lt; 0.0001*</td></tr><tr><td rowspan="1" colspan="1">(0.5–0.7)</td><td rowspan="1" colspan="1">(0.6–0.8)</td><td rowspan="1" colspan="1">(0.5–0.6)</td><td rowspan="1" colspan="1">(0.5–0.8)</td></tr><tr><td rowspan="2" colspan="1"><abbrev xmlns:xlink="http://www.w3.org/1999/xlink" xlink:title="eye length" id="ABBRID0E4BEK" xlink:type="simple">EL</abbrev>/<abbrev xmlns:xlink="http://www.w3.org/1999/xlink" xlink:title="v" id="ABBRID0EBCEK" xlink:type="simple">EN</abbrev></td><td rowspan="1" colspan="1">1.0 ± 0.1</td><td rowspan="1" colspan="1">1.3 ± 0.2</td><td rowspan="2" colspan="1">9.196</td><td rowspan="2" colspan="1">&lt; 0.0001*</td><td rowspan="1" colspan="1">0.9 ± 0.1</td><td rowspan="1" colspan="1">1.1 ± 0.1</td><td rowspan="2" colspan="1">6.303</td><td rowspan="2" colspan="1">&lt; 0.0001*</td></tr><tr><td rowspan="1" colspan="1">(0.9–1.2)</td><td rowspan="1" colspan="1">(1.0–1.6)</td><td rowspan="1" colspan="1">(0.8–1.1)</td><td rowspan="1" colspan="1">(1.0–1.4)</td></tr><tr><td rowspan="2" colspan="1"><abbrev xmlns:xlink="http://www.w3.org/1999/xlink" xlink:title="internarial space" id="ABBRID0EODEK" xlink:type="simple">IN</abbrev>/<abbrev xmlns:xlink="http://www.w3.org/1999/xlink" xlink:title="interorbital distance" id="ABBRID0ESDEK" xlink:type="simple">IOD</abbrev></td><td rowspan="1" colspan="1">1.0 ± 0.2</td><td rowspan="1" colspan="1">0.8 ± 0.1</td><td rowspan="2" colspan="1">-6.372</td><td rowspan="2" colspan="1">&lt; 0.0001*</td><td rowspan="1" colspan="1">1.0 ± 0.1</td><td rowspan="1" colspan="1">0.8 ± 0.1</td><td rowspan="2" colspan="1">-3.839</td><td rowspan="2" colspan="1">0.0004*</td></tr><tr><td rowspan="1" colspan="1">(0.8–1.5)</td><td rowspan="1" colspan="1">(0.5–1.2)</td><td rowspan="1" colspan="1">(0.8–1.1)</td><td rowspan="1" colspan="1">(0.6–1.3)</td></tr><tr><td rowspan="2" colspan="1"><abbrev xmlns:xlink="http://www.w3.org/1999/xlink" xlink:title="tympanum diameter" id="ABBRID0E6EEK" xlink:type="simple">TD</abbrev>/<abbrev xmlns:xlink="http://www.w3.org/1999/xlink" xlink:title="eye length" id="ABBRID0EDFEK" xlink:type="simple">EL</abbrev></td><td rowspan="1" colspan="1">0.7 ± 0.1</td><td rowspan="1" colspan="1">0.7 ± 0.1</td><td rowspan="2" colspan="1">-3.201</td><td rowspan="2" colspan="1">0.0022*</td><td rowspan="1" colspan="1">0.8 ± 0.1</td><td rowspan="1" colspan="1">0.7 ± 0.1</td><td rowspan="2" colspan="1">-2.754</td><td rowspan="2" colspan="1">0.0085*</td></tr><tr><td rowspan="1" colspan="1">(0.6–0.9)</td><td rowspan="1" colspan="1">(0.6–0.8)</td><td rowspan="1" colspan="1">(0.6–0.9)</td><td rowspan="1" colspan="1">(0.6–0.9)</td></tr><tr><td rowspan="2" colspan="1"><abbrev xmlns:xlink="http://www.w3.org/1999/xlink" xlink:title="tympanum-eye length" id="ABBRID0EQGEK" xlink:type="simple">TEL</abbrev>/<abbrev xmlns:xlink="http://www.w3.org/1999/xlink" xlink:title="eye length" id="ABBRID0EUGEK" xlink:type="simple">EL</abbrev></td><td rowspan="1" colspan="1">0.4 ± 0.1</td><td rowspan="1" colspan="1">0.3 ± 0.1</td><td rowspan="2" colspan="1">-6.585</td><td rowspan="2" colspan="1">&lt; 0.0001*</td><td rowspan="1" colspan="1">0.6 ± 0.1</td><td rowspan="1" colspan="1">0.4 ± 0.1</td><td rowspan="2" colspan="1">108<sup>a</sup></td><td rowspan="2" colspan="1">0.0044*</td></tr><tr><td rowspan="1" colspan="1">(0.3–0.6)</td><td rowspan="1" colspan="1">(0.2–0.4)</td><td rowspan="1" colspan="1">(0.4–0.8)</td><td rowspan="1" colspan="1">(0.2–0.6)</td></tr><tr><td rowspan="2" colspan="1"><abbrev xmlns:xlink="http://www.w3.org/1999/xlink" xlink:title="forelimb length" id="ABBRID0EDIEK" xlink:type="simple">FAL</abbrev>/<abbrev xmlns:xlink="http://www.w3.org/1999/xlink" xlink:title="hand length" id="ABBRID0EHIEK" xlink:type="simple">HAL</abbrev></td><td rowspan="1" colspan="1">0.8 ± 0.0</td><td rowspan="1" colspan="1">0.8 ± 0.1</td><td rowspan="2" colspan="1">1.385</td><td rowspan="2" colspan="1">0.1712</td><td rowspan="1" colspan="1">0.8 ± 0.0</td><td rowspan="1" colspan="1">0.8 ± 0.1</td><td rowspan="2" colspan="1">0.031</td><td rowspan="2" colspan="1">0.9754</td></tr><tr><td rowspan="1" colspan="1">(0.7–0.9)</td><td rowspan="1" colspan="1">(0.7–0.9)</td><td rowspan="1" colspan="1">(0.7–0.8)</td><td rowspan="1" colspan="1">(0.7– 0.9)</td></tr><tr><td rowspan="2" colspan="1"><abbrev xmlns:xlink="http://www.w3.org/1999/xlink" xlink:title="thigh length" id="ABBRID0EUJEK" xlink:type="simple">THIGHL</abbrev>/<abbrev xmlns:xlink="http://www.w3.org/1999/xlink" xlink:title="tibia length" id="ABBRID0EYJEK" xlink:type="simple">TL</abbrev></td><td rowspan="1" colspan="1">0.9 ± 0.0</td><td rowspan="1" colspan="1">1.0 ± 0.0</td><td rowspan="2" colspan="1">741<sup>a</sup></td><td rowspan="2" colspan="1">&lt; 0.0001*</td><td rowspan="1" colspan="1">0.9 ± 0.1</td><td rowspan="1" colspan="1">0.9 ± 0.0</td><td rowspan="2" colspan="1">2.574</td><td rowspan="2" colspan="1">0.0134*</td></tr><tr><td rowspan="1" colspan="1">(0.9–1.0)</td><td rowspan="1" colspan="1">(0.9–1.1)</td><td rowspan="1" colspan="1">(0.8–1.0)</td><td rowspan="1" colspan="1">(0.9–1.0)</td></tr><tr><td rowspan="2" colspan="1"><abbrev xmlns:xlink="http://www.w3.org/1999/xlink" xlink:title="foot length" id="ABBRID0EHLEK" xlink:type="simple">FOL</abbrev>/<abbrev xmlns:xlink="http://www.w3.org/1999/xlink" xlink:title="tibia length" id="ABBRID0ELLEK" xlink:type="simple">TL</abbrev></td><td rowspan="1" colspan="1">1.0 ± 0.0</td><td rowspan="1" colspan="1">1.1 ± 0.1</td><td rowspan="2" colspan="1">755<sup>a</sup></td><td rowspan="2" colspan="1">&lt; 0.0001*</td><td rowspan="1" colspan="1">1. ± 0.1</td><td rowspan="1" colspan="1">1.01 ± 0.1</td><td rowspan="2" colspan="1">405<sup>a</sup></td><td rowspan="2" colspan="1">&lt; 0.0001*</td></tr><tr><td rowspan="1" colspan="1">(1.0–1.1)</td><td rowspan="1" colspan="1">(0.9–1.2)</td><td rowspan="1" colspan="1">(1.0–1.2)</td><td rowspan="1" colspan="1">(1.0–1.2)</td></tr><tr><td rowspan="2" colspan="1"><abbrev xmlns:xlink="http://www.w3.org/1999/xlink" xlink:title="length of inner metatarsal tubercle" id="ABBRID0E3MEK" xlink:type="simple">IMTL</abbrev>/<abbrev xmlns:xlink="http://www.w3.org/1999/xlink" xlink:title="tibia length" id="ABBRID0EANEK" xlink:type="simple">TL</abbrev></td><td rowspan="1" colspan="1">0.1 ± 0.0</td><td rowspan="1" colspan="1">0.1 ± 0.0</td><td rowspan="2" colspan="1">615.5<sup>a</sup></td><td rowspan="2" colspan="1">0.0296</td><td rowspan="1" colspan="1">0.1 ± 0.0</td><td rowspan="1" colspan="1">0.1 ± 0.0</td><td rowspan="2" colspan="1">3.342</td><td rowspan="2" colspan="1">0.0017*</td></tr><tr><td rowspan="1" colspan="1">(0.1–0.1)</td><td rowspan="1" colspan="1">(0.1–0.2)</td><td rowspan="1" colspan="1">(0.1–0.1)</td><td rowspan="1" colspan="1">(0.1–0.2)</td></tr></tbody></table></table-wrap><app id="app2"><title>Appendix 2.</title><table-wrap position="float" orientation="portrait"><caption><p>Morphological measurements (mm) of adult male specimens of <italic><tp:taxon-name><tp:taxon-name-part taxon-name-part-type="genus" reg="Fejervarya">Fejervarya</tp:taxon-name-part></tp:taxon-name></italic>. Data are given as mean and standard deviation, followed by range in parentheses.</p></caption><table id="TID0EW4EK" rules="all"><tbody><tr><th rowspan="2" colspan="1">Characters</th><th rowspan="1" colspan="1"><italic><tp:taxon-name><tp:taxon-name-part taxon-name-part-type="genus" reg="Fejervarya">F.</tp:taxon-name-part> <tp:taxon-name-part taxon-name-part-type="species" reg="cancrivora">cancrivora</tp:taxon-name-part></tp:taxon-name></italic> neotype</th><th rowspan="1" colspan="1"><italic><tp:taxon-name><tp:taxon-name-part taxon-name-part-type="genus" reg="Fejervarya">F.</tp:taxon-name-part> <tp:taxon-name-part taxon-name-part-type="species" reg="cancrivora">cancrivora</tp:taxon-name-part></tp:taxon-name></italic> Indonesia and Malaysia</th><th rowspan="1" colspan="1"><italic><tp:taxon-name><tp:taxon-name-part taxon-name-part-type="genus" reg="Fejervarya">F.</tp:taxon-name-part> <tp:taxon-name-part taxon-name-part-type="species" reg="cancrivora">cancrivora</tp:taxon-name-part></tp:taxon-name></italic> (previously <italic><tp:taxon-name><tp:taxon-name-part taxon-name-part-type="genus" reg="Fejervarya">F.</tp:taxon-name-part> <tp:taxon-name-part taxon-name-part-type="species" reg="raja">raja</tp:taxon-name-part></tp:taxon-name></italic>) Thailand</th><th rowspan="1" colspan="1"><italic><tp:taxon-name><tp:taxon-name-part taxon-name-part-type="genus" reg="Fejervarya">F.</tp:taxon-name-part> <tp:taxon-name-part taxon-name-part-type="species" reg="moodiei">moodiei</tp:taxon-name-part></tp:taxon-name></italic> (previously <italic><tp:taxon-name><tp:taxon-name-part taxon-name-part-type="genus" reg="Fejervarya">F.</tp:taxon-name-part> <tp:taxon-name-part taxon-name-part-type="species" reg="cancrivora">cancrivora</tp:taxon-name-part></tp:taxon-name></italic>) Thailand</th></tr><tr><th rowspan="1" colspan="1"><italic>N</italic> = 1</th><th rowspan="1" colspan="1"><italic>N</italic> = 4</th><th rowspan="1" colspan="1"><italic>N</italic> = 26</th><th rowspan="1" colspan="1"><italic>N</italic> = 30</th></tr><tr><td rowspan="1" colspan="1">
                  <abbrev xmlns:xlink="http://www.w3.org/1999/xlink" xlink:title="snout-vent length" id="ABBRID0EC5BM" xlink:type="simple">SVL</abbrev>
                </td><td rowspan="1" colspan="1">66.9</td><td rowspan="1" colspan="1">74.6 ± 3.8 (71.4 – 79.8)</td><td rowspan="1" colspan="1">71.0 ± 5.7 (60.2–78.9)</td><td rowspan="1" colspan="1">51.4 ± 5.4 (42.7–62.7)</td></tr><tr><td rowspan="1" colspan="1">
                  <abbrev xmlns:xlink="http://www.w3.org/1999/xlink" xlink:title="head length, from back of mandible to tip of snout" id="ABBRID0EX5BM" xlink:type="simple">HL</abbrev>
                </td><td rowspan="1" colspan="1">25.6</td><td rowspan="1" colspan="1">29.7 ± 1.1 (28.6 – 31.0)</td><td rowspan="1" colspan="1">29.1 ± 2.1 (24.5–32.4)</td><td rowspan="1" colspan="1">20.5 ± 1.8 (17.3–25.0)</td></tr><tr><td rowspan="1" colspan="1">
                  <abbrev xmlns:xlink="http://www.w3.org/1999/xlink" xlink:title="head width" id="ABBRID0EM6BM" xlink:type="simple">HW</abbrev>
                </td><td rowspan="1" colspan="1">23.7</td><td rowspan="1" colspan="1">26.2 ± 1.6 (24.37 – 27.9)</td><td rowspan="1" colspan="1">26.6 ± 2.3 (22.0–30.5)</td><td rowspan="1" colspan="1">17.7 ± 1.8 (14.4–22.1)</td></tr><tr><td rowspan="1" colspan="1">
                  <abbrev xmlns:xlink="http://www.w3.org/1999/xlink" xlink:title="snout-tympanum length" id="ABBRID0EBACM" xlink:type="simple">STL</abbrev>
                </td><td rowspan="1" colspan="1">19.1</td><td rowspan="1" colspan="1">22.0 ± 0.6 (21.3– 22.8)</td><td rowspan="1" colspan="1">21.56 ± 1.4 (18.4–23.7)</td><td rowspan="1" colspan="1">15.4 ±1.4 (13.3–18.8)</td></tr><tr><td rowspan="1" colspan="1">
                  <abbrev xmlns:xlink="http://www.w3.org/1999/xlink" xlink:title="nostril-snout length" id="ABBRID0EWACM" xlink:type="simple">NS</abbrev>
                </td><td rowspan="1" colspan="1">4.3</td><td rowspan="1" colspan="1">4.9 ± 0.2 (4.7–5.2)</td><td rowspan="1" colspan="1">5.2 ± 0.4 (4.5–6.0)</td><td rowspan="1" colspan="1">3.8 ± 0.40 (3.1–4.7)</td></tr><tr><td rowspan="1" colspan="1">
                  <abbrev xmlns:xlink="http://www.w3.org/1999/xlink" xlink:title="snout length" id="ABBRID0ELBCM" xlink:type="simple">SL</abbrev>
                </td><td rowspan="1" colspan="1">10.5</td><td rowspan="1" colspan="1">11.7 ± 0.7 (11.0–12.6)</td><td rowspan="1" colspan="1">12.2 ± 0.7 (10.8–14.1)</td><td rowspan="1" colspan="1">8.4 ± 0.8 (6.8–10.2)</td></tr><tr><td rowspan="1" colspan="1">
                  <abbrev xmlns:xlink="http://www.w3.org/1999/xlink" xlink:title="nostril-tympanum length" id="ABBRID0EACCM" xlink:type="simple">NTL</abbrev>
                </td><td rowspan="1" colspan="1">14.8</td><td rowspan="1" colspan="1">17.1 ± 0.78 (16.2–18.1)</td><td rowspan="1" colspan="1">16.6 ± 1.2 (14.2– 18.2)</td><td rowspan="1" colspan="1">12.0 ± 1.0 (10.5 –14.4)</td></tr><tr><td rowspan="1" colspan="1">
                  <abbrev xmlns:xlink="http://www.w3.org/1999/xlink" xlink:title="v" id="ABBRID0EVCCM" xlink:type="simple">EN</abbrev>
                </td><td rowspan="1" colspan="1">6.0</td><td rowspan="1" colspan="1">6.9 ± 0.5 (6.6–7.6)</td><td rowspan="1" colspan="1">6.7 ± 0.5 (5.6–7.6)</td><td rowspan="1" colspan="1">4.5 ± 0.4 (3.6–5.2)</td></tr><tr><td rowspan="1" colspan="1">
                  <abbrev xmlns:xlink="http://www.w3.org/1999/xlink" xlink:title="tympanum-eye length" id="ABBRID0EKDCM" xlink:type="simple">TEL</abbrev>
                </td><td rowspan="1" colspan="1">2.3</td><td rowspan="1" colspan="1">3.2 ± 0.2 (3.08 – 3.4)</td><td rowspan="1" colspan="1">2.7 ± 0.6 (1.9–3.7)</td><td rowspan="1" colspan="1">1.7 ± 0.4 (1.2–2.8)</td></tr><tr><td rowspan="1" colspan="1">
                  <abbrev xmlns:xlink="http://www.w3.org/1999/xlink" xlink:title="tympanum diameter" id="ABBRID0E6DCM" xlink:type="simple">TD</abbrev>
                </td><td rowspan="1" colspan="1">5.1</td><td rowspan="1" colspan="1">5.2 ± 0.5 (4.6–5.7)</td><td rowspan="1" colspan="1">5.1 ± 0.4 (4.2–6.0)</td><td rowspan="1" colspan="1">4.1 ± 0.4 (3.3–4.9)</td></tr><tr><td rowspan="1" colspan="1">
                  <abbrev xmlns:xlink="http://www.w3.org/1999/xlink" xlink:title="internarial space" id="ABBRID0EUECM" xlink:type="simple">IN</abbrev>
                </td><td rowspan="1" colspan="1">2.8</td><td rowspan="1" colspan="1">3.9 ± 0.1 (3.8–3.9)</td><td rowspan="1" colspan="1">3.5 ± 0.4 (2.9–4.4)</td><td rowspan="1" colspan="1">2.5 ± 0.4 (1.9–3.5)</td></tr><tr><td rowspan="1" colspan="1">
                  <abbrev xmlns:xlink="http://www.w3.org/1999/xlink" xlink:title="eye length" id="ABBRID0EJFCM" xlink:type="simple">EL</abbrev>
                </td><td rowspan="1" colspan="1">6.6</td><td rowspan="1" colspan="1">6.9 ± 0.6 (6.1–7.4)</td><td rowspan="1" colspan="1">7.0 ± 0.7 (5.5–8.6)</td><td rowspan="1" colspan="1">5.9 ± 0.6 (4.8–7.1)</td></tr><tr><td rowspan="1" colspan="1">
                  <abbrev xmlns:xlink="http://www.w3.org/1999/xlink" xlink:title="interorbital distance" id="ABBRID0E5FCM" xlink:type="simple">IOD</abbrev>
                </td><td rowspan="1" colspan="1">3.0</td><td rowspan="1" colspan="1">3.4 ± 0.2 (3.1–3.6)</td><td rowspan="1" colspan="1">3.5 ± 0.5 (2.7– 4.4)</td><td rowspan="1" colspan="1">3.2 ± 0.4 (2.5–3.8)</td></tr><tr><td rowspan="1" colspan="1">
                  <abbrev xmlns:xlink="http://www.w3.org/1999/xlink" xlink:title="maximum width of upper eyelids" id="ABBRID0ETGCM" xlink:type="simple">UEW</abbrev>
                </td><td rowspan="1" colspan="1">4.9</td><td rowspan="1" colspan="1">6.4 ± 0.4 (6.07 – 6.83)</td><td rowspan="1" colspan="1">5.9 ± 0.7 (4.9–7.3)</td><td rowspan="1" colspan="1">4.2 ± 0.5 (3.2–5.1)</td></tr><tr><td rowspan="1" colspan="1">
                  <abbrev xmlns:xlink="http://www.w3.org/1999/xlink" xlink:title="hand length" id="ABBRID0EIHCM" xlink:type="simple">HAL</abbrev>
                </td><td rowspan="1" colspan="1">16.2</td><td rowspan="1" colspan="1">18.00 ± 0.9 (16.9–19.1)</td><td rowspan="1" colspan="1">17.5 ± 1.2 (15.5–19.5)</td><td rowspan="1" colspan="1">12.7 ± 1.4 (10.6–15.7)</td></tr><tr><td rowspan="1" colspan="1">
                  <abbrev xmlns:xlink="http://www.w3.org/1999/xlink" xlink:title="forelimb length" id="ABBRID0E4HCM" xlink:type="simple">FAL</abbrev>
                </td><td rowspan="1" colspan="1">13.1</td><td rowspan="1" colspan="1">15.0 ± 0.9 (14.1–16.0)</td><td rowspan="1" colspan="1">13.6 ± 0.9 (11.5–15.0)</td><td rowspan="1" colspan="1">10.2 ± 1.2 (8.2–12.2)</td></tr><tr><td rowspan="1" colspan="1">
                  <abbrev xmlns:xlink="http://www.w3.org/1999/xlink" xlink:title="thigh length" id="ABBRID0ESICM" xlink:type="simple">THIGHL</abbrev>
                </td><td rowspan="1" colspan="1">30.2</td><td rowspan="1" colspan="1">34.7 ± 2.8 (31.6–38.0)</td><td rowspan="1" colspan="1">34.1 ± 2.8 (29.1–39.1)</td><td rowspan="1" colspan="1">23.4 ± 2.7 (19.0–29.3)</td></tr><tr><td rowspan="1" colspan="1">
                  <abbrev xmlns:xlink="http://www.w3.org/1999/xlink" xlink:title="tibia length" id="ABBRID0EHJCM" xlink:type="simple">TL</abbrev>
                </td><td rowspan="1" colspan="1">34.5</td><td rowspan="1" colspan="1">38.4 ± 2.1 (36.5–41.4)</td><td rowspan="1" colspan="1">37.0 ± 3.0 (30.7 – 42.7)</td><td rowspan="1" colspan="1">24.44 ± 2.73 (19.84 – 30.3)</td></tr><tr><td rowspan="1" colspan="1">
                  <abbrev xmlns:xlink="http://www.w3.org/1999/xlink" xlink:title="foot length" id="ABBRID0E3JCM" xlink:type="simple">FOL</abbrev>
                </td><td rowspan="1" colspan="1">37.2</td><td rowspan="1" colspan="1">39.8 ± 1.0 (38.6–40.7)</td><td rowspan="1" colspan="1">38.35 ± 2.5 (30.7–43.3)</td><td rowspan="1" colspan="1">26.6 ± 3.1 (21.5–32.9)</td></tr><tr><td rowspan="1" colspan="1">
                  <abbrev xmlns:xlink="http://www.w3.org/1999/xlink" xlink:title="length of tarsus and foot" id="ABBRID0ERKCM" xlink:type="simple">TFOL</abbrev>
                </td><td rowspan="1" colspan="1">56.3</td><td rowspan="1" colspan="1">59.8 ± 1.4 (58.4–61.3)</td><td rowspan="1" colspan="1">56.2 ± 4.1 (48.7–62.8)</td><td rowspan="1" colspan="1">38.6 ± 4.6 (30.4–48.1)</td></tr><tr><td rowspan="1" colspan="1">
                  <abbrev xmlns:xlink="http://www.w3.org/1999/xlink" xlink:title="first finger length" id="ABBRID0EGLCM" xlink:type="simple">1FL</abbrev>
                </td><td rowspan="1" colspan="1">13.8</td><td rowspan="1" colspan="1">14.3 ± 0.8 (13.3–15.0)</td><td rowspan="1" colspan="1">13.3 ± 1.1 (11.6–16.1)</td><td rowspan="1" colspan="1">9.4 ± 1.3 (7.2–12.4)</td></tr><tr><td rowspan="1" colspan="1">
                  <abbrev xmlns:xlink="http://www.w3.org/1999/xlink" xlink:title="length of inner metatarsal tubercle" id="ABBRID0E2LCM" xlink:type="simple">IMTL</abbrev>
                </td><td rowspan="1" colspan="1">4.1</td><td rowspan="1" colspan="1">3.9 ± 0.5 (3.5– 4.5)</td><td rowspan="1" colspan="1">4.3 ± 0.4 (3.2–5.2)</td><td rowspan="1" colspan="1">3.0 ± 0.5 (1.9–4.0)</td></tr><tr><td rowspan="1" colspan="1">
                  <abbrev xmlns:xlink="http://www.w3.org/1999/xlink" xlink:title="inner toe length" id="ABBRID0EQMCM" xlink:type="simple">ITL</abbrev>
                </td><td rowspan="1" colspan="1">12.4</td><td rowspan="1" colspan="1">13.2 ± 1.3 (11.3–14.3)</td><td rowspan="1" colspan="1">13.3 ± 1.0 (11.9–14.9)</td><td rowspan="1" colspan="1">9.2 ± 1.4 (7.0–11.3)</td></tr><tr><td rowspan="1" colspan="1"><abbrev xmlns:xlink="http://www.w3.org/1999/xlink" xlink:title="head length, from back of mandible to tip of snout" id="ABBRID0EFNCM" xlink:type="simple">HL</abbrev>/<abbrev xmlns:xlink="http://www.w3.org/1999/xlink" xlink:title="head width" id="ABBRID0EJNCM" xlink:type="simple">HW</abbrev></td><td rowspan="1" colspan="1">1.1</td><td rowspan="1" colspan="1">1.1 ± 0.0 (1.1–1.2)</td><td rowspan="1" colspan="1">1.1 ± 0.0 (1.0–1.2)</td><td rowspan="1" colspan="1">1.2 ± 0.0 (1.1–1.2)</td></tr><tr><td rowspan="1" colspan="1"><abbrev xmlns:xlink="http://www.w3.org/1999/xlink" xlink:title="interorbital distance" id="ABBRID0E4NCM" xlink:type="simple">IOD</abbrev>/<abbrev xmlns:xlink="http://www.w3.org/1999/xlink" xlink:title="head width" id="ABBRID0EBOCM" xlink:type="simple">HW</abbrev></td><td rowspan="1" colspan="1">0.1</td><td rowspan="1" colspan="1">0.1 ± 0.0 (0.1–0.1)</td><td rowspan="1" colspan="1">0.1 ± 0.0 (0.1–0.2)</td><td rowspan="1" colspan="1">0.2 ± 0.2 (0.1–0.2)</td></tr><tr><td rowspan="1" colspan="1"><abbrev xmlns:xlink="http://www.w3.org/1999/xlink" xlink:title="snout length" id="ABBRID0EVOCM" xlink:type="simple">SL</abbrev>/<abbrev xmlns:xlink="http://www.w3.org/1999/xlink" xlink:title="head length, from back of mandible to tip of snout" id="ABBRID0EZOCM" xlink:type="simple">HL</abbrev></td><td rowspan="1" colspan="1">0.4</td><td rowspan="1" colspan="1">0.4 ± 0.1 (0.4–0.4)</td><td rowspan="1" colspan="1">0.4 ± 0.0 (0.4– 0.5)</td><td rowspan="1" colspan="1">0.4 ± 0.0 (0.4–0.5)</td></tr><tr><td rowspan="1" colspan="1"><abbrev xmlns:xlink="http://www.w3.org/1999/xlink" xlink:title="eye length" id="ABBRID0ENPCM" xlink:type="simple">EL</abbrev>/<abbrev xmlns:xlink="http://www.w3.org/1999/xlink" xlink:title="head length, from back of mandible to tip of snout" id="ABBRID0ERPCM" xlink:type="simple">HL</abbrev></td><td rowspan="1" colspan="1">0.3</td><td rowspan="1" colspan="1">0.2± 0.0 (0.2–0.3)</td><td rowspan="1" colspan="1">0.2 ± 0.0 (0.2–0.3)</td><td rowspan="1" colspan="1">0.3 ± 0.0 (0.2–0.3)</td></tr><tr><td rowspan="1" colspan="1"><abbrev xmlns:xlink="http://www.w3.org/1999/xlink" xlink:title="nostril-snout length" id="ABBRID0EFQCM" xlink:type="simple">NS</abbrev>/<abbrev xmlns:xlink="http://www.w3.org/1999/xlink" xlink:title="v" id="ABBRID0EJQCM" xlink:type="simple">EN</abbrev></td><td rowspan="1" colspan="1">0.7</td><td rowspan="1" colspan="1">0.72 ± 0.1 (0.6–0.8)</td><td rowspan="1" colspan="1">0.8 ± 0.1 (0.7–0.9)</td><td rowspan="1" colspan="1">0.8 ± 0.1 (0.7–1.0)</td></tr><tr><td rowspan="1" colspan="1"><abbrev xmlns:xlink="http://www.w3.org/1999/xlink" xlink:title="eye length" id="ABBRID0E4QCM" xlink:type="simple">EL</abbrev>/<abbrev xmlns:xlink="http://www.w3.org/1999/xlink" xlink:title="snout length" id="ABBRID0EBRCM" xlink:type="simple">SL</abbrev></td><td rowspan="1" colspan="1">0.6</td><td rowspan="1" colspan="1">0.6 ± 0.0 (0.6–0.6)</td><td rowspan="1" colspan="1">0.6 ± 0.0 (0.5–0.7)</td><td rowspan="1" colspan="1">0.7 ± 0.1 (0.6–0.8)</td></tr><tr><td rowspan="1" colspan="1"><abbrev xmlns:xlink="http://www.w3.org/1999/xlink" xlink:title="eye length" id="ABBRID0EVRCM" xlink:type="simple">EL</abbrev>/<abbrev xmlns:xlink="http://www.w3.org/1999/xlink" xlink:title="v" id="ABBRID0EZRCM" xlink:type="simple">EN</abbrev></td><td rowspan="1" colspan="1">1.1</td><td rowspan="1" colspan="1">0.0 ± 0.1 (0.9–1.1)</td><td rowspan="1" colspan="1">1.0 ± 0.1 (1.0–1.2)</td><td rowspan="1" colspan="1">1.3 ± 0.2 (1.0–1.6)</td></tr><tr><td rowspan="1" colspan="1"><abbrev xmlns:xlink="http://www.w3.org/1999/xlink" xlink:title="internarial space" id="ABBRID0ENSCM" xlink:type="simple">IN</abbrev>/<abbrev xmlns:xlink="http://www.w3.org/1999/xlink" xlink:title="interorbital distance" id="ABBRID0ERSCM" xlink:type="simple">IOD</abbrev></td><td rowspan="1" colspan="1">0.9</td><td rowspan="1" colspan="1">1.1 ± 0.1 (1.1–1.3)</td><td rowspan="1" colspan="1">1.0 ± 0.2 (0.8–1.5)</td><td rowspan="1" colspan="1">0.8 ± 0.1 (0.5–1.2)</td></tr><tr><td rowspan="1" colspan="1"><abbrev xmlns:xlink="http://www.w3.org/1999/xlink" xlink:title="tympanum diameter" id="ABBRID0EFTCM" xlink:type="simple">TD</abbrev>/<abbrev xmlns:xlink="http://www.w3.org/1999/xlink" xlink:title="eye length" id="ABBRID0EJTCM" xlink:type="simple">EL</abbrev></td><td rowspan="1" colspan="1">0.8</td><td rowspan="1" colspan="1">0.8 ± 0.1 (0.6–0.8)</td><td rowspan="1" colspan="1">0.7 ± 0.1 (0.6–0.9)</td><td rowspan="1" colspan="1">0.7 ± 0.1 (0.6–0.8)</td></tr><tr><td rowspan="1" colspan="1"><abbrev xmlns:xlink="http://www.w3.org/1999/xlink" xlink:title="tympanum-eye length" id="ABBRID0E4TCM" xlink:type="simple">TEL</abbrev>/<abbrev xmlns:xlink="http://www.w3.org/1999/xlink" xlink:title="eye length" id="ABBRID0EBUCM" xlink:type="simple">EL</abbrev></td><td rowspan="1" colspan="1">0.3</td><td rowspan="1" colspan="1">0.5 ± 0.1 (0.4–0.6)</td><td rowspan="1" colspan="1">0.4 ± 0.1 (0.3–0.5)</td><td rowspan="1" colspan="1">0.3 ± 0.1 (0.2–0.4)</td></tr><tr><td rowspan="1" colspan="1"><abbrev xmlns:xlink="http://www.w3.org/1999/xlink" xlink:title="forelimb length" id="ABBRID0EVUCM" xlink:type="simple">FAL</abbrev>/<abbrev xmlns:xlink="http://www.w3.org/1999/xlink" xlink:title="hand length" id="ABBRID0EZUCM" xlink:type="simple">HAL</abbrev></td><td rowspan="1" colspan="1">0.8</td><td rowspan="1" colspan="1">0.9 ± 0.0 (0.9–1.0)</td><td rowspan="1" colspan="1">0.8 ± 0.0 (0.7–0.9)</td><td rowspan="1" colspan="1">0.8 ± 0.1 (0.7– 0.9)</td></tr><tr><td rowspan="1" colspan="1"><abbrev xmlns:xlink="http://www.w3.org/1999/xlink" xlink:title="thigh length" id="ABBRID0ENVCM" xlink:type="simple">THIGHL</abbrev>/<abbrev xmlns:xlink="http://www.w3.org/1999/xlink" xlink:title="tibia length" id="ABBRID0ERVCM" xlink:type="simple">TL</abbrev></td><td rowspan="1" colspan="1">0.9</td><td rowspan="1" colspan="1">0.8 ± 0.0 (0.8–0.9)</td><td rowspan="1" colspan="1">0.8 ± 0.0 (0.7–0.9)</td><td rowspan="1" colspan="1">1.0 ± 0.0 (0.9–1.1)</td></tr><tr><td rowspan="1" colspan="1"><abbrev xmlns:xlink="http://www.w3.org/1999/xlink" xlink:title="foot length" id="ABBRID0EFWCM" xlink:type="simple">FOL</abbrev>/<abbrev xmlns:xlink="http://www.w3.org/1999/xlink" xlink:title="tibia length" id="ABBRID0EJWCM" xlink:type="simple">TL</abbrev></td><td rowspan="1" colspan="1">1.1</td><td rowspan="1" colspan="1">1.0 ± 0.0 (1.0–1.1)</td><td rowspan="1" colspan="1">1.0 ± 0.0 (1.0–1.1)</td><td rowspan="1" colspan="1">1.1 ± 0.1 (0.9–1.2)</td></tr><tr><td rowspan="1" colspan="1"><abbrev xmlns:xlink="http://www.w3.org/1999/xlink" xlink:title="length of inner metatarsal tubercle" id="ABBRID0E4WCM" xlink:type="simple">IMTL</abbrev>/<abbrev xmlns:xlink="http://www.w3.org/1999/xlink" xlink:title="tibia length" id="ABBRID0EBXCM" xlink:type="simple">TL</abbrev></td><td rowspan="1" colspan="1">0.1</td><td rowspan="1" colspan="1">0.1 ± 0.0 (0.1–0.1)</td><td rowspan="1" colspan="1">0.1 ± 0.0 (0.1–1.1)</td><td rowspan="1" colspan="1">0.2 ± 0.0 (0.9–0.2)</td></tr></tbody></table></table-wrap></app><app id="app3"><title>Appendix 3.</title><table-wrap position="float" orientation="portrait"><caption><p>Morphological measurements (mm) of adult female specimens of <italic><tp:taxon-name><tp:taxon-name-part taxon-name-part-type="genus" reg="Fejervarya">Fejervarya</tp:taxon-name-part></tp:taxon-name></italic>. Data are given as mean and standard deviation, followed by range in parentheses.</p></caption><table id="TID0EW2FK" rules="all"><tbody><tr><td rowspan="4" colspan="1">
                  <bold>Character</bold>
                </td><td rowspan="1" colspan="1">
                  <bold><italic><tp:taxon-name><tp:taxon-name-part taxon-name-part-type="genus" reg="Fejervarya">F.</tp:taxon-name-part> <tp:taxon-name-part taxon-name-part-type="species" reg="moodiei">moodiei</tp:taxon-name-part></tp:taxon-name></italic></bold>
                </td><td rowspan="1" colspan="1">
                  <bold><italic><tp:taxon-name><tp:taxon-name-part taxon-name-part-type="genus" reg="Fejervarya">F.</tp:taxon-name-part> <tp:taxon-name-part taxon-name-part-type="species" reg="cancrivora">cancrivora</tp:taxon-name-part></tp:taxon-name></italic></bold>
                </td><td rowspan="1" colspan="1">
                  <bold><italic><tp:taxon-name><tp:taxon-name-part taxon-name-part-type="genus" reg="Fejervarya">F.</tp:taxon-name-part> <tp:taxon-name-part taxon-name-part-type="species" reg="cancrivora">cancrivora</tp:taxon-name-part></tp:taxon-name></italic></bold>
                </td><td rowspan="1" colspan="1">
                  <bold><italic><tp:taxon-name><tp:taxon-name-part taxon-name-part-type="genus" reg="Fejervarya">F.</tp:taxon-name-part> <tp:taxon-name-part taxon-name-part-type="species" reg="moodiei">moodiei</tp:taxon-name-part></tp:taxon-name></italic></bold>
                </td></tr><tr><td rowspan="2" colspan="1"><abbrev xmlns:xlink="http://www.w3.org/1999/xlink" xlink:title="Carnegie Museum of Natural History" id="ABBRID0EZ1CM" xlink:type="simple">CM</abbrev> 3724 Holotype</td><td rowspan="2" colspan="1">Indonesia and Malaysia</td><td rowspan="1" colspan="1">(previously <italic><tp:taxon-name><tp:taxon-name-part taxon-name-part-type="genus" reg="Fejervarya">F.</tp:taxon-name-part> <tp:taxon-name-part taxon-name-part-type="species" reg="raja">raja</tp:taxon-name-part></tp:taxon-name></italic>)</td><td rowspan="1" colspan="1">(previously <italic><tp:taxon-name><tp:taxon-name-part taxon-name-part-type="genus" reg="Fejervarya">F.</tp:taxon-name-part> <tp:taxon-name-part taxon-name-part-type="species" reg="cancrivora">cancrivora</tp:taxon-name-part></tp:taxon-name></italic>)</td></tr><tr><td rowspan="1" colspan="1">Thailand</td><td rowspan="1" colspan="1">Thailand</td></tr><tr><td rowspan="1" colspan="1"><italic>N</italic> = 1</td><td rowspan="1" colspan="1"><italic>N</italic> = 2</td><td rowspan="1" colspan="1"><italic>N</italic> = 12</td><td rowspan="1" colspan="1"><italic>N</italic> = 32</td></tr><tr><td rowspan="2" colspan="1">
                  <abbrev xmlns:xlink="http://www.w3.org/1999/xlink" xlink:title="snout-vent length" id="ABBRID0ED4CM" xlink:type="simple">SVL</abbrev>
                </td><td rowspan="2" colspan="1">73.3</td><td rowspan="1" colspan="1">93.9 ± 7.0</td><td rowspan="1" colspan="1">95.5 ± 3.5</td><td rowspan="1" colspan="1">69.0 ± 10.1</td></tr><tr><td rowspan="1" colspan="1">(93.0–98.0)</td><td rowspan="1" colspan="1">(107.1–85.1)</td><td rowspan="1" colspan="1">(50.0–81.8)</td></tr><tr><td rowspan="2" colspan="1">
                  <abbrev xmlns:xlink="http://www.w3.org/1999/xlink" xlink:title="head length, from back of mandible to tip of snout" id="ABBRID0EC5CM" xlink:type="simple">HL</abbrev>
                </td><td rowspan="2" colspan="1">29.8</td><td rowspan="1" colspan="1">35.3 ± 1.1</td><td rowspan="1" colspan="1">37.5 ± 2.0</td><td rowspan="1" colspan="1">27.1 ± 4.0</td></tr><tr><td rowspan="1" colspan="1">(34.5–36.1)</td><td rowspan="1" colspan="1">(34.2–41.6)</td><td rowspan="1" colspan="1">(19.2–33.0)</td></tr><tr><td rowspan="2" colspan="1">
                  <abbrev xmlns:xlink="http://www.w3.org/1999/xlink" xlink:title="head width" id="ABBRID0EB6CM" xlink:type="simple">HW</abbrev>
                </td><td rowspan="2" colspan="1">27.3</td><td rowspan="1" colspan="1">28.0 ± 1.1</td><td rowspan="1" colspan="1">36.2 ± 2.3</td><td rowspan="1" colspan="1">24.5 ± 4.1</td></tr><tr><td rowspan="1" colspan="1">(27.2–28.7)</td><td rowspan="1" colspan="1">(31.8–39.4)</td><td rowspan="1" colspan="1">(17.2–30.9)</td></tr><tr><td rowspan="2" colspan="1">
                  <abbrev xmlns:xlink="http://www.w3.org/1999/xlink" xlink:title="snout-tympanum length" id="ABBRID0EAADM" xlink:type="simple">STL</abbrev>
                </td><td rowspan="2" colspan="1">22.4</td><td rowspan="1" colspan="1">35.1 ± 1.1</td><td rowspan="1" colspan="1">28.1 ± 1.4</td><td rowspan="1" colspan="1">20.1 ± 2.8</td></tr><tr><td rowspan="1" colspan="1">(34.3–35.9)</td><td rowspan="1" colspan="1">(25.5–29.9)</td><td rowspan="1" colspan="1">(14.6–23.6)</td></tr><tr><td rowspan="2" colspan="1">
                  <abbrev xmlns:xlink="http://www.w3.org/1999/xlink" xlink:title="nostril-snout length" id="ABBRID0E6ADM" xlink:type="simple">NS</abbrev>
                </td><td rowspan="2" colspan="1">5.3</td><td rowspan="1" colspan="1">5.9 ± 0.3</td><td rowspan="1" colspan="1">6.9 ± 0.6</td><td rowspan="1" colspan="1">4.9 ± 0.7</td></tr><tr><td rowspan="1" colspan="1">(5.7–6.1)</td><td rowspan="1" colspan="1">(5.8–8.1)</td><td rowspan="1" colspan="1">(3.5–6.1)</td></tr><tr><td rowspan="2" colspan="1">
                  <abbrev xmlns:xlink="http://www.w3.org/1999/xlink" xlink:title="snout length" id="ABBRID0E5BDM" xlink:type="simple">SL</abbrev>
                </td><td rowspan="2" colspan="1">11.4</td><td rowspan="1" colspan="1">15.2 ± 0.3</td><td rowspan="1" colspan="1">16.3 ± 1.0</td><td rowspan="1" colspan="1">11.1 ± 1.6</td></tr><tr><td rowspan="1" colspan="1">(14.9–15.4)</td><td rowspan="1" colspan="1">(14.8–18.3)</td><td rowspan="1" colspan="1">(7.9–13.2)</td></tr><tr><td rowspan="2" colspan="1">
                  <abbrev xmlns:xlink="http://www.w3.org/1999/xlink" xlink:title="nostril-tympanum length" id="ABBRID0E4CDM" xlink:type="simple">NTL</abbrev>
                </td><td rowspan="2" colspan="1">17.1</td><td rowspan="1" colspan="1">22.1 ± 0.8</td><td rowspan="1" colspan="1">21.5 ± 1.4</td><td rowspan="1" colspan="1">15.6 ± 2.2</td></tr><tr><td rowspan="1" colspan="1">(21.5–22.6)</td><td rowspan="1" colspan="1">(19.0–24.1)</td><td rowspan="1" colspan="1">(11.3–18.2)</td></tr><tr><td rowspan="2" colspan="1">
                  <abbrev xmlns:xlink="http://www.w3.org/1999/xlink" xlink:title="v" id="ABBRID0E3DDM" xlink:type="simple">EN</abbrev>
                </td><td rowspan="2" colspan="1">6.2</td><td rowspan="1" colspan="1">8.6 ± 0.3</td><td rowspan="1" colspan="1">9.0 ± 0.7</td><td rowspan="1" colspan="1">6.0 ± 0.8</td></tr><tr><td rowspan="1" colspan="1">(8.4–8.8)</td><td rowspan="1" colspan="1">(7.9–10.4)</td><td rowspan="1" colspan="1">(4.3–7.2)</td></tr><tr><td rowspan="2" colspan="1">
                  <abbrev xmlns:xlink="http://www.w3.org/1999/xlink" xlink:title="tympanum-eye length" id="ABBRID0E2EDM" xlink:type="simple">TEL</abbrev>
                </td><td rowspan="2" colspan="1">3.8</td><td rowspan="1" colspan="1">5.2 ± 0.9</td><td rowspan="1" colspan="1">4.5 ± 0.8</td><td rowspan="1" colspan="1">3.0 ± 0.8</td></tr><tr><td rowspan="1" colspan="1">(4.6–5.9)</td><td rowspan="1" colspan="1">(3.6–6.1)</td><td rowspan="1" colspan="1">(1.4–4.0)</td></tr><tr><td rowspan="2" colspan="1">
                  <abbrev xmlns:xlink="http://www.w3.org/1999/xlink" xlink:title="tympanum diameter" id="ABBRID0E1FDM" xlink:type="simple">TD</abbrev>
                </td><td rowspan="2" colspan="1">5.8</td><td rowspan="1" colspan="1">6.4 ± 0.6</td><td rowspan="1" colspan="1">6.5 ± 0.6</td><td rowspan="1" colspan="1">4.9 ± 0.6</td></tr><tr><td rowspan="1" colspan="1">(5.6–6.8)</td><td rowspan="1" colspan="1">(5.7–7.6)</td><td rowspan="1" colspan="1">(3.8–5.7)</td></tr><tr><td rowspan="2" colspan="1">
                  <abbrev xmlns:xlink="http://www.w3.org/1999/xlink" xlink:title="internarial space" id="ABBRID0EZGDM" xlink:type="simple">IN</abbrev>
                </td><td rowspan="2" colspan="1">3.3</td><td rowspan="1" colspan="1">4.1 ± 0.2</td><td rowspan="1" colspan="1">4.7 ± 0.6</td><td rowspan="1" colspan="1">3.2 ± 0.5</td></tr><tr><td rowspan="1" colspan="1">(4.0–4.2)</td><td rowspan="1" colspan="1">(3.9–5.7)</td><td rowspan="1" colspan="1">(2.2–4.0)</td></tr><tr><td rowspan="2" colspan="1">
                  <abbrev xmlns:xlink="http://www.w3.org/1999/xlink" xlink:title="eye length" id="ABBRID0EYHDM" xlink:type="simple">EL</abbrev>
                </td><td rowspan="2" colspan="1">6.7</td><td rowspan="1" colspan="1">7.5 ± 0.2</td><td rowspan="1" colspan="1">8.5 ± 0.7</td><td rowspan="1" colspan="1">6.9 ± 0.7</td></tr><tr><td rowspan="1" colspan="1">(7.4–7.6)</td><td rowspan="1" colspan="1">(7.7–9.7)</td><td rowspan="1" colspan="1">(5.4–8.4)</td></tr><tr><td rowspan="2" colspan="1">
                  <abbrev xmlns:xlink="http://www.w3.org/1999/xlink" xlink:title="interorbital distance" id="ABBRID0EXIDM" xlink:type="simple">IOD</abbrev>
                </td><td rowspan="2" colspan="1">3.1</td><td rowspan="1" colspan="1">4.4 ± 0.5</td><td rowspan="1" colspan="1">4.8 ± 0.5</td><td rowspan="1" colspan="1">3.9 ± 0.64</td></tr><tr><td rowspan="1" colspan="1">(4.0–4.8)</td><td rowspan="1" colspan="1">(4.0–5.7)</td><td rowspan="1" colspan="1">(2.9–5.4)</td></tr><tr><td rowspan="2" colspan="1">
                  <abbrev xmlns:xlink="http://www.w3.org/1999/xlink" xlink:title="maximum width of upper eyelids" id="ABBRID0EWJDM" xlink:type="simple">UEW</abbrev>
                </td><td rowspan="2" colspan="1">5.9</td><td rowspan="1" colspan="1">7.4 ± 0.4</td><td rowspan="1" colspan="1">7.5 ± 0.7</td><td rowspan="1" colspan="1">5.4 ± 0.8</td></tr><tr><td rowspan="1" colspan="1">(7.1–7.7)</td><td rowspan="1" colspan="1">(6.3–8.4)</td><td rowspan="1" colspan="1">(4.2–6.9)</td></tr><tr><td rowspan="2" colspan="1">
                  <abbrev xmlns:xlink="http://www.w3.org/1999/xlink" xlink:title="hand length" id="ABBRID0EVKDM" xlink:type="simple">HAL</abbrev>
                </td><td rowspan="2" colspan="1">17.0</td><td rowspan="1" colspan="1">22.5 ± 1.5</td><td rowspan="1" colspan="1">22.5 ± 1.9</td><td rowspan="1" colspan="1">16.5 ± 2.3</td></tr><tr><td rowspan="1" colspan="1">(23.4–21.5)</td><td rowspan="1" colspan="1">(19.6–26.1)</td><td rowspan="1" colspan="1">(12.0–19.6)</td></tr><tr><td rowspan="2" colspan="1">
                  <abbrev xmlns:xlink="http://www.w3.org/1999/xlink" xlink:title="forelimb length" id="ABBRID0EULDM" xlink:type="simple">FAL</abbrev>
                </td><td rowspan="2" colspan="1">12.9</td><td rowspan="1" colspan="1">17.6 ± 0.3</td><td rowspan="1" colspan="1">17.6 ± 1.4</td><td rowspan="1" colspan="1">13.0 ± 2.2</td></tr><tr><td rowspan="1" colspan="1">(17.4–17.8)</td><td rowspan="1" colspan="1">(15.4–20.1)</td><td rowspan="1" colspan="1">(9.2–16.4)</td></tr><tr><td rowspan="2" colspan="1">
                  <abbrev xmlns:xlink="http://www.w3.org/1999/xlink" xlink:title="thigh length" id="ABBRID0ETMDM" xlink:type="simple">THIGHL</abbrev>
                </td><td rowspan="2" colspan="1">34.4</td><td rowspan="1" colspan="1">40.5 ± 4.6</td><td rowspan="1" colspan="1">43.8 ± 2.8</td><td rowspan="1" colspan="1">29.9 ± 4.3</td></tr><tr><td rowspan="1" colspan="1">(37.2–43.7)</td><td rowspan="1" colspan="1">(40.0–48.8)</td><td rowspan="1" colspan="1">(21.6–35.8)</td></tr><tr><td rowspan="2" colspan="1">
                  <abbrev xmlns:xlink="http://www.w3.org/1999/xlink" xlink:title="tibia length" id="ABBRID0ESNDM" xlink:type="simple">TL</abbrev>
                </td><td rowspan="2" colspan="1">35.7</td><td rowspan="1" colspan="1">46.4 ± 0.5</td><td rowspan="1" colspan="1">48.0 ± 4.1</td><td rowspan="1" colspan="1">31.9 ± 4.5</td></tr><tr><td rowspan="1" colspan="1">(46.0–46.7)</td><td rowspan="1" colspan="1">(42.6–54.9)</td><td rowspan="1" colspan="1">(23.1–37.0)</td></tr><tr><td rowspan="2" colspan="1">
                  <abbrev xmlns:xlink="http://www.w3.org/1999/xlink" xlink:title="foot length" id="ABBRID0ERODM" xlink:type="simple">FOL</abbrev>
                </td><td rowspan="2" colspan="1">40.2</td><td rowspan="1" colspan="1">48.5 ± 0.7</td><td rowspan="1" colspan="1">49.2 ± 3.9</td><td rowspan="1" colspan="1">34.8 ± 5.0</td></tr><tr><td rowspan="1" colspan="1">(48.0–49.0)</td><td rowspan="1" colspan="1">(43.6–547)</td><td rowspan="1" colspan="1">(24.6–42.7)</td></tr><tr><td rowspan="2" colspan="1">
                  <abbrev xmlns:xlink="http://www.w3.org/1999/xlink" xlink:title="length of tarsus and foot" id="ABBRID0EQPDM" xlink:type="simple">TFOL</abbrev>
                </td><td rowspan="2" colspan="1">57.2</td><td rowspan="1" colspan="1">73.5 ± 1.7</td><td rowspan="1" colspan="1">73.1 ± 7.7</td><td rowspan="1" colspan="1">49.9 ± 7.0</td></tr><tr><td rowspan="1" colspan="1">(72.3–74.7)</td><td rowspan="1" colspan="1">(64.2–86.2)</td><td rowspan="1" colspan="1">(35.4–58.8)</td></tr><tr><td rowspan="2" colspan="1">
                  <abbrev xmlns:xlink="http://www.w3.org/1999/xlink" xlink:title="first finger length" id="ABBRID0EPQDM" xlink:type="simple">1FL</abbrev>
                </td><td rowspan="2" colspan="1">13.6</td><td rowspan="1" colspan="1">18.2 ± 0.6</td><td rowspan="1" colspan="1">17.8 ± 1.4</td><td rowspan="1" colspan="1">13.0 ± 2.1</td></tr><tr><td rowspan="1" colspan="1">(17.7–18.6)</td><td rowspan="1" colspan="1">(15.2–20.3)</td><td rowspan="1" colspan="1">(9.2–15.8)</td></tr><tr><td rowspan="2" colspan="1">
                  <abbrev xmlns:xlink="http://www.w3.org/1999/xlink" xlink:title="length of inner metatarsal tubercle" id="ABBRID0EORDM" xlink:type="simple">IMTL</abbrev>
                </td><td rowspan="2" colspan="1">4.4</td><td rowspan="1" colspan="1">4.9 ± 0.5</td><td rowspan="1" colspan="1">5.7 ± 0.5</td><td rowspan="1" colspan="1">4.1 ± 0.7</td></tr><tr><td rowspan="1" colspan="1">(4.6–5.3)</td><td rowspan="1" colspan="1">(4.9–6.4)</td><td rowspan="1" colspan="1">(2.9–5.4)</td></tr><tr><td rowspan="2" colspan="1">
                  <abbrev xmlns:xlink="http://www.w3.org/1999/xlink" xlink:title="inner toe length" id="ABBRID0ENSDM" xlink:type="simple">ITL</abbrev>
                </td><td rowspan="2" colspan="1">14.8</td><td rowspan="1" colspan="1">16.7 ± 0.2</td><td rowspan="1" colspan="1">17.5 ± 1.9</td><td rowspan="1" colspan="1">12.4 ± 1.8</td></tr><tr><td rowspan="1" colspan="1">(16.5–16.9)</td><td rowspan="1" colspan="1">(13.8–20.5)</td><td rowspan="1" colspan="1">(8.5–15.2)</td></tr></tbody></table></table-wrap></app><fig id="F6" position="float" orientation="portrait"><object-id xmlns:xlink="http://www.w3.org/1999/xlink" content-type="doi" xlink:type="simple">10.3897/zookeys.883.37544.figure6</object-id><object-id xmlns:xlink="http://www.w3.org/1999/xlink" content-type="arpha" xlink:type="simple">2F76C39C-8A4B-5ED9-90B5-C2F78AF1E3C8</object-id><label>Figure 6.</label><caption><p>Adult male <italic><tp:taxon-name><tp:taxon-name-part taxon-name-part-type="genus" reg="Fejervarya">Fejervarya</tp:taxon-name-part> <tp:taxon-name-part taxon-name-part-type="species" reg="cancrivora">cancrivora</tp:taxon-name-part></tp:taxon-name></italic> (<abbrev xmlns:xlink="http://www.w3.org/1999/xlink" content-type="institution" xlink:title="Zoological Museum, Kasetsart University, Bangkok, Thailand" id="ABBRID0ELAFK" xlink:type="simple">ZMKU</abbrev> AM 01426) from Khuan Khanun District, Phatthalung Province, Thailand (<abbrev xmlns:xlink="http://www.w3.org/1999/xlink" xlink:title="snout-vent length" id="ABBRID0EQAFK" xlink:type="simple">SVL</abbrev> = 66. 9 mm) immediately prior to preservation in <bold>A</bold> right lateral <bold>B</bold> dorsal <bold>C</bold> ventral <bold>D</bold> right palmar, and <bold>E</bold> right plantar views. Photographs by Attapol Rujirawan.</p></caption><graphic xmlns:xlink="http://www.w3.org/1999/xlink" xlink:href="zookeys-883-119-g006.jpg" position="float" orientation="portrait" xlink:type="simple" id="oo_350460.jpg"><uri content-type="original_file" xlink:type="simple">https://binary.pensoft.net/fig/350460</uri></graphic></fig><fig id="F7" position="float" orientation="portrait"><object-id xmlns:xlink="http://www.w3.org/1999/xlink" content-type="doi" xlink:type="simple">10.3897/zookeys.883.37544.figure7</object-id><object-id xmlns:xlink="http://www.w3.org/1999/xlink" content-type="arpha" xlink:type="simple">E648165D-5631-5EFF-928A-54D369704F5D</object-id><label>Figure 7.</label><caption><p>Exemplar habitats in Thailand of <bold>A</bold><italic><tp:taxon-name><tp:taxon-name-part taxon-name-part-type="genus" reg="Fejervarya">Fejervarya</tp:taxon-name-part> <tp:taxon-name-part taxon-name-part-type="species" reg="cancrivora">cancrivora</tp:taxon-name-part></tp:taxon-name></italic> at a wetland in Khuan Khanun District, Patthalung Province <bold>B</bold><italic><tp:taxon-name><tp:taxon-name-part taxon-name-part-type="genus" reg="Fejervarya">F.</tp:taxon-name-part> <tp:taxon-name-part taxon-name-part-type="species" reg="cancrivora">cancrivora</tp:taxon-name-part></tp:taxon-name></italic> at a brackish shrimp pond near Pak Phanang river, Pak Phanang District, Nakhon Si Thammarat Province <bold>C</bold><italic><tp:taxon-name><tp:taxon-name-part taxon-name-part-type="genus" reg="Fejervarya">F.</tp:taxon-name-part> <tp:taxon-name-part taxon-name-part-type="species" reg="moodiei">moodiei</tp:taxon-name-part></tp:taxon-name></italic> at mangrove forest in Thai Mueang Distrinct, Phang-nga Province, and <bold>D</bold><italic><tp:taxon-name><tp:taxon-name-part taxon-name-part-type="genus" reg="Fejervarya">F.</tp:taxon-name-part> <tp:taxon-name-part taxon-name-part-type="species" reg="moodiei">moodiei</tp:taxon-name-part></tp:taxon-name></italic> at brackish fish ponds near mangroves at the mouth of the Prasae River, Kleang District, Rayong Province. Photograph <bold>A</bold> by Attapol Rujirawan.</p></caption><graphic xmlns:xlink="http://www.w3.org/1999/xlink" xlink:href="zookeys-883-119-g007.jpg" position="float" orientation="portrait" xlink:type="simple" id="oo_350461.jpg"><uri content-type="original_file" xlink:type="simple">https://binary.pensoft.net/fig/350461</uri></graphic></fig><fig id="F1" position="float" orientation="portrait"><object-id xmlns:xlink="http://www.w3.org/1999/xlink" content-type="doi" xlink:type="simple">10.3897/zookeys.883.37544.figure1</object-id><object-id xmlns:xlink="http://www.w3.org/1999/xlink" content-type="arpha" xlink:type="simple">713DCA7A-1DF4-5C73-B7E5-346EBC603242</object-id><label>Figure 1.</label><caption><p>Map of sampling localities of the <italic><tp:taxon-name><tp:taxon-name-part taxon-name-part-type="genus" reg="Fejervarya">Fejervarya</tp:taxon-name-part> <tp:taxon-name-part taxon-name-part-type="species" reg="cancrivora">cancrivora</tp:taxon-name-part></tp:taxon-name></italic> complex, including <italic><tp:taxon-name><tp:taxon-name-part taxon-name-part-type="genus" reg="Fejervarya">F.</tp:taxon-name-part> <tp:taxon-name-part taxon-name-part-type="species" reg="cancrivora">cancrivora</tp:taxon-name-part></tp:taxon-name></italic> neotype (yellow pentagon), <italic><tp:taxon-name><tp:taxon-name-part taxon-name-part-type="genus" reg="Fejervarya">F.</tp:taxon-name-part> <tp:taxon-name-part taxon-name-part-type="species" reg="cancrivora">cancrivora</tp:taxon-name-part></tp:taxon-name></italic> sensu stricto (yellow circles), <italic><tp:taxon-name><tp:taxon-name-part taxon-name-part-type="genus" reg="Fejervarya">F.</tp:taxon-name-part> <tp:taxon-name-part taxon-name-part-type="species" reg="moodiei">moodiei</tp:taxon-name-part></tp:taxon-name></italic> holotype (blue diamond), <italic><tp:taxon-name><tp:taxon-name-part taxon-name-part-type="genus" reg="Fejervarya">F.</tp:taxon-name-part> <tp:taxon-name-part taxon-name-part-type="species" reg="moodiei">moodiei</tp:taxon-name-part></tp:taxon-name></italic> (blue triangles), and <italic><tp:taxon-name><tp:taxon-name-part taxon-name-part-type="genus" reg="Fejervarya">F.</tp:taxon-name-part> <tp:taxon-name-part taxon-name-part-type="species" reg="cancrivora">cancrivora</tp:taxon-name-part></tp:taxon-name></italic> samples that were referred to <italic><tp:taxon-name><tp:taxon-name-part taxon-name-part-type="genus" reg="Fejervarya">F.</tp:taxon-name-part> <tp:taxon-name-part taxon-name-part-type="species" reg="raja">raja</tp:taxon-name-part></tp:taxon-name></italic> (red circles) prior to this study. Open symbols indicate molecular data only, shaded symbols indicate morphological data only, and shaded symbols with center dots indicate both molecular and morphological data were studied.</p></caption><graphic xmlns:xlink="http://www.w3.org/1999/xlink" xlink:href="zookeys-883-119-g001.jpg" position="float" orientation="portrait" xlink:type="simple" id="oo_350455.jpg"><uri content-type="original_file" xlink:type="simple">https://binary.pensoft.net/fig/350455</uri></graphic></fig><fig id="F5" position="float" orientation="portrait"><object-id xmlns:xlink="http://www.w3.org/1999/xlink" content-type="doi" xlink:type="simple">10.3897/zookeys.883.37544.figure5</object-id><object-id xmlns:xlink="http://www.w3.org/1999/xlink" content-type="arpha" xlink:type="simple">7D3E9EED-3219-5535-862A-D0F065EEC775</object-id><label>Figure 5.</label><caption><p>Plantar and metatarsal views of <bold>A</bold> adult male neotype of <italic><tp:taxon-name><tp:taxon-name-part taxon-name-part-type="genus" reg="Fejervarya">Fejervarya</tp:taxon-name-part> <tp:taxon-name-part taxon-name-part-type="species" reg="cancrivora">cancrivora</tp:taxon-name-part></tp:taxon-name></italic> (<abbrev xmlns:xlink="http://www.w3.org/1999/xlink" xlink:title="Field Museum of Natural History" id="ABBRID0EW3EK" xlink:type="simple">FMNH</abbrev> 256688) <bold>B</bold> adult male <italic><tp:taxon-name><tp:taxon-name-part taxon-name-part-type="genus" reg="Fejervarya">F.</tp:taxon-name-part> <tp:taxon-name-part taxon-name-part-type="species" reg="cancrivora">cancrivora</tp:taxon-name-part></tp:taxon-name></italic> (<abbrev xmlns:xlink="http://www.w3.org/1999/xlink" content-type="institution" xlink:title="Zoological Museum, Kasetsart University, Bangkok, Thailand" id="ABBRID0EH4EK" xlink:type="simple">ZMKU</abbrev> AM 01426) from Khuan Khanun District, Phatthalung Province, Thailand <bold>C</bold> adult female holotype of <italic><tp:taxon-name><tp:taxon-name-part taxon-name-part-type="genus" reg="Fejervarya">F.</tp:taxon-name-part> <tp:taxon-name-part taxon-name-part-type="species" reg="moodiei">moodiei</tp:taxon-name-part></tp:taxon-name></italic> holotype (<abbrev xmlns:xlink="http://www.w3.org/1999/xlink" xlink:title="Carnegie Museum of Natural History" id="ABBRID0EZ4EK" xlink:type="simple">CM</abbrev> 3724), and <bold>D</bold> adult male <italic><tp:taxon-name><tp:taxon-name-part taxon-name-part-type="genus" reg="Fejervarya">F.</tp:taxon-name-part> <tp:taxon-name-part taxon-name-part-type="species" reg="moodiei">moodiei</tp:taxon-name-part></tp:taxon-name></italic> (<abbrev xmlns:xlink="http://www.w3.org/1999/xlink" content-type="institution" xlink:title="Zoological Museum, Kasetsart University, Bangkok, Thailand" id="ABBRID0EK5EK" xlink:type="simple">ZMKU</abbrev> AM 10390) from Mueang Phang-nga District, Phang-nga Province, Thailand. The inner metatarsal ridge on the tarsus of <italic><tp:taxon-name><tp:taxon-name-part taxon-name-part-type="genus" reg="Fejervarya">F.</tp:taxon-name-part> <tp:taxon-name-part taxon-name-part-type="species" reg="cancrivora">cancrivora</tp:taxon-name-part></tp:taxon-name></italic> is indicated with an arrow.</p></caption><graphic xmlns:xlink="http://www.w3.org/1999/xlink" xlink:href="zookeys-883-119-g005.jpg" position="float" orientation="portrait" xlink:type="simple" id="oo_350459.jpg"><uri content-type="original_file" xlink:type="simple">https://binary.pensoft.net/fig/350459</uri></graphic></fig></tp:treatment-sec><ref-list><ref id="B56"><mixed-citation xmlns:xlink="http://www.w3.org/1999/xlink" xlink:type="simple"><person-group><name name-style="western"><surname>Taylor</surname><given-names>EH</given-names></name></person-group> (<year>1962</year>) <article-title>The amphibian fauna of Thailand.</article-title><source>The University of Kansas Science Bulletin</source><volume>43</volume>: <fpage>265</fpage>–<lpage>599</lpage>.</mixed-citation></ref><ref id="B17"><mixed-citation xmlns:xlink="http://www.w3.org/1999/xlink" xlink:type="simple"><person-group><name name-style="western"><surname>Dubois</surname><given-names>A</given-names></name><name name-style="western"><surname>Ohler</surname><given-names>A</given-names></name></person-group> (<year>2000</year>) <article-title>Systematics of <italic><tp:taxon-name><tp:taxon-name-part taxon-name-part-type="genus">Fejervarya</tp:taxon-name-part> <tp:taxon-name-part taxon-name-part-type="species">limnocharis</tp:taxon-name-part></tp:taxon-name></italic> (Gravenhorst, 1829) (<tp:taxon-name><tp:taxon-name-part taxon-name-part-type="class">Amphibia</tp:taxon-name-part></tp:taxon-name>, <tp:taxon-name><tp:taxon-name-part taxon-name-part-type="order">Anura</tp:taxon-name-part></tp:taxon-name>, <tp:taxon-name><tp:taxon-name-part taxon-name-part-type="family">Ranidae</tp:taxon-name-part></tp:taxon-name>) and related species. 1. Nomenclatural status and type-specimens of the nominal species <italic><tp:taxon-name><tp:taxon-name-part taxon-name-part-type="genus">Rana</tp:taxon-name-part> <tp:taxon-name-part taxon-name-part-type="species">limnocharis</tp:taxon-name-part></tp:taxon-name></italic> Gravenhorst, 1829.</article-title><source>Alytes</source><volume>18</volume>: <fpage>15</fpage>–<lpage>50</lpage>.</mixed-citation></ref><ref id="B5"><mixed-citation xmlns:xlink="http://www.w3.org/1999/xlink" xlink:type="simple"><person-group><name name-style="western"><surname>Brown</surname><given-names>RF</given-names></name><name name-style="western"><surname>Siler</surname><given-names>CD</given-names></name><name name-style="western"><surname>Olivers</surname><given-names>CH</given-names></name><name name-style="western"><surname>Welton</surname><given-names>LJ</given-names></name><name name-style="western"><surname>Rock</surname><given-names>A</given-names></name><name name-style="western"><surname>Swab</surname><given-names>J</given-names></name><name name-style="western"><surname>Weerd</surname><given-names>MV</given-names></name><name name-style="western"><surname>van Beijnen</surname><given-names>J</given-names></name><name name-style="western"><surname>Jose</surname><given-names>E</given-names></name><name name-style="western"><surname>Rodriguez</surname><given-names>D</given-names></name><name name-style="western"><surname>Jose</surname><given-names>E</given-names></name><name name-style="western"><surname>Diesmos</surname><given-names>AC</given-names></name></person-group> (<year>2013</year>) <article-title>The amphibians and reptiles of Luzon Island, Philippines, VIII: the herpetofauna of Cagayan and Isabela Provinces, northern Sierra Madre Mountain Range.</article-title><source>ZooKeys</source><volume>266</volume>: <fpage>1</fpage>–<lpage>120</lpage>. <ext-link xlink:type="simple" ext-link-type="doi" xlink:href="10.3897/zookeys.266.3982">http://doi.org/10.3897/zookeys.266.3982</ext-link></mixed-citation></ref><ref id="B7"><mixed-citation xmlns:xlink="http://www.w3.org/1999/xlink" xlink:type="simple"><person-group><name name-style="western"><surname>Chan-ard</surname><given-names>T</given-names></name></person-group> (<year>2003</year>) <source>A Photographic Guide to Amphibians in Thailand. Darnsutha Press Co.</source><publisher-name>Ltd.</publisher-name>, <publisher-loc>Bangkok</publisher-loc>, <size units="page">175 pp</size>. [In Thai]</mixed-citation></ref><ref id="B11"><mixed-citation xmlns:xlink="http://www.w3.org/1999/xlink" xlink:type="simple"><person-group><name name-style="western"><surname>Chuaynkern</surname><given-names>Y</given-names></name><name name-style="western"><surname>Chuaynkern</surname><given-names>C</given-names></name></person-group> (<year>2012</year>) <article-title>A checklist of amphibians in Thailand.</article-title><source>Journal of Wildlife in Thailand</source><volume>19</volume>(<issue>1</issue>): <fpage>163</fpage>–<lpage>211</lpage>. [In Thai]</mixed-citation></ref><ref id="B38"><mixed-citation xmlns:xlink="http://www.w3.org/1999/xlink" xlink:type="simple"><person-group><name name-style="western"><surname>Kurniawan</surname><given-names>N</given-names></name><name name-style="western"><surname>Islam</surname><given-names>MM</given-names></name><name name-style="western"><surname>Djong</surname><given-names>TH</given-names></name><name name-style="western"><surname>Igawa</surname><given-names>T</given-names></name><name name-style="western"><surname>Daicus</surname><given-names>MB</given-names></name><name name-style="western"><surname>Yong</surname><given-names>HS</given-names></name><name name-style="western"><surname>Wanichanon</surname><given-names>R</given-names></name><name name-style="western"><surname>Khan</surname><given-names>MdMR</given-names></name><name name-style="western"><surname>Iskandar</surname><given-names>DT</given-names></name><name name-style="western"><surname>Nishioka</surname><given-names>M</given-names></name><name name-style="western"><surname>Sumida</surname><given-names>M</given-names></name></person-group> (<year>2010</year>) <article-title>Genetic divergence and evolutionary relationship in <italic><tp:taxon-name><tp:taxon-name-part taxon-name-part-type="genus">Fejervarya</tp:taxon-name-part> <tp:taxon-name-part taxon-name-part-type="species">cancrivora</tp:taxon-name-part></tp:taxon-name></italic> from Indonesia and other Asian countries inferred from allozyme and mtDNA sequence analyses.</article-title><source>Zoological Science</source><volume>27</volume>: <fpage>222</fpage>–<lpage>233</lpage>. <ext-link xlink:type="simple" ext-link-type="doi" xlink:href="10.2108/zsj.27.222">https://doi.org/10.2108/zsj.27.222</ext-link></mixed-citation></ref><ref id="B31"><mixed-citation xmlns:xlink="http://www.w3.org/1999/xlink" xlink:type="simple"><person-group><name name-style="western"><surname>Islam</surname><given-names>MM</given-names></name><name name-style="western"><surname>Kurose</surname><given-names>N</given-names></name><name name-style="western"><surname>Khan</surname><given-names>MMR</given-names></name><name name-style="western"><surname>Nishizawa</surname><given-names>T</given-names></name><name name-style="western"><surname>Kuramoto</surname><given-names>M</given-names></name><name name-style="western"><surname>Alam</surname><given-names>MS</given-names></name><name name-style="western"><surname>Hasan</surname><given-names>M</given-names></name><name name-style="western"><surname>Kurniawan</surname><given-names>N</given-names></name><name name-style="western"><surname>Nishioka</surname><given-names>M</given-names></name><name name-style="western"><surname>Sumida</surname><given-names>M</given-names></name></person-group> (<year>2008</year>) <article-title>Genetic divergence and reproductive isolation in the genus <italic><tp:taxon-name><tp:taxon-name-part taxon-name-part-type="genus">Fejervarya</tp:taxon-name-part></tp:taxon-name></italic> (<tp:taxon-name><tp:taxon-name-part taxon-name-part-type="class">Amphibia</tp:taxon-name-part></tp:taxon-name>: <tp:taxon-name><tp:taxon-name-part taxon-name-part-type="order">Anura</tp:taxon-name-part></tp:taxon-name>) from Bangladesh inferred from morphological observations, crossing experiments, and molecular analyses.</article-title><source>Zoological Sciences</source><volume>25</volume>(<issue>11</issue>): <fpage>1084</fpage>–<lpage>1105</lpage>. <ext-link xlink:type="simple" ext-link-type="doi" xlink:href="10.2108/zsj.25.1084">http://doi.org/10.2108/zsj.25.1084</ext-link></mixed-citation></ref><ref id="B36"><mixed-citation xmlns:xlink="http://www.w3.org/1999/xlink" xlink:type="simple"><person-group><name name-style="western"><surname>Kurniawan</surname><given-names>N</given-names></name><name name-style="western"><surname>Djong</surname><given-names>TH</given-names></name><name name-style="western"><surname>Islam</surname><given-names>MM</given-names></name><name name-style="western"><surname>Nishizawa</surname><given-names>T</given-names></name><name name-style="western"><surname>Belabut</surname><given-names>DM</given-names></name><name name-style="western"><surname>Sen</surname><given-names>YH</given-names></name><name name-style="western"><surname>Wanichanon</surname><given-names>R</given-names></name><name name-style="western"><surname>Yasir</surname><given-names>I</given-names></name><name name-style="western"><surname>Sumida</surname><given-names>M</given-names></name></person-group> (<year>2011</year>) <article-title>Taxonomic status of three types of <italic><tp:taxon-name><tp:taxon-name-part taxon-name-part-type="genus">Fejervarya</tp:taxon-name-part> <tp:taxon-name-part taxon-name-part-type="species">cancrivora</tp:taxon-name-part></tp:taxon-name></italic> from Indonesia and other Asian countries based on morphological observations and crossing experiments.</article-title><source>Zoological Science</source><volume>28</volume>: <fpage>12</fpage>–<lpage>24</lpage>. <ext-link xlink:type="simple" ext-link-type="doi" xlink:href="10.2108/zsj.28.12">https://doi.org/10.2108/zsj.28.12</ext-link></mixed-citation></ref><ref id="B55"><mixed-citation xmlns:xlink="http://www.w3.org/1999/xlink" xlink:type="simple"><person-group><name name-style="western"><surname>Taylor</surname><given-names>EH</given-names></name></person-group> (<year>1920</year>) <article-title>Philippine <tp:taxon-name><tp:taxon-name-part taxon-name-part-type="class">Amphibia</tp:taxon-name-part></tp:taxon-name>.</article-title><source>The Philippine Journal of Science</source><volume>16</volume>: <fpage>213</fpage>–<lpage>359</lpage>.</mixed-citation></ref><ref id="B37"><mixed-citation xmlns:xlink="http://www.w3.org/1999/xlink" xlink:type="simple"><person-group><name name-style="western"><surname>Kurniawan</surname><given-names>N</given-names></name><name name-style="western"><surname>Djong</surname><given-names>TH</given-names></name><name name-style="western"><surname>Maidliza</surname><given-names>T</given-names></name><name name-style="western"><surname>Harmidy</surname><given-names>A</given-names></name><name name-style="western"><surname>Hasan</surname><given-names>M</given-names></name><name name-style="western"><surname>Igawa</surname><given-names>T</given-names></name><name name-style="western"><surname>Sumida</surname><given-names>M</given-names></name></person-group> (<year>2014</year>) <article-title>Genetic divergence and geographic distribution of frogs in genus <italic><tp:taxon-name><tp:taxon-name-part taxon-name-part-type="genus">Fejervarya</tp:taxon-name-part></tp:taxon-name></italic> from Indonesia from mitochondrial 16S rRNA gene analysis.</article-title><source>Treubia</source><volume>41</volume>: <fpage>1</fpage>–<lpage>16</lpage>. <ext-link xlink:type="simple" ext-link-type="doi" xlink:href="10.14203/treubia.v41i0.361">https://doi.org/10.14203/treubia.v41i0.361</ext-link></mixed-citation></ref><ref id="B26"><mixed-citation xmlns:xlink="http://www.w3.org/1999/xlink" xlink:type="simple"><person-group><name name-style="western"><surname>Harikrishnan</surname><given-names>S</given-names></name><name name-style="western"><surname>Vasudevan</surname><given-names>K</given-names></name></person-group> (<year>2018</year>) <article-title>Amphibians of the Andaman &amp; Nicobar Islands: distribution, natural history, and notes on taxonomy.</article-title><source>Alytes</source><volume>36</volume>(<issue>1–4</issue>): <fpage>238</fpage>–<lpage>265</lpage>.</mixed-citation></ref><ref id="B20"><mixed-citation xmlns:xlink="http://www.w3.org/1999/xlink" xlink:type="simple"><person-group><name name-style="western"><surname>Frost</surname><given-names>DR</given-names></name></person-group> (<year>2019</year>) Amphibian Species of the World: an Online Reference Version 6.0. <ext-link xlink:type="simple" ext-link-type="uri" xlink:href="http://research.amnh.org/vz/herpetology/amphibia/">http://research.amnh.org/vz/herpetology/amphibia/</ext-link> [accessed 26-03-2019]</mixed-citation></ref><ref id="B47"><mixed-citation xmlns:xlink="http://www.w3.org/1999/xlink" xlink:type="simple"><person-group><name name-style="western"><surname>Sanchez</surname><given-names>E</given-names></name><name name-style="western"><surname>Biju</surname><given-names>SD</given-names></name><name name-style="western"><surname>Islam</surname><given-names>MM</given-names></name><name name-style="western"><surname>Hasan</surname><given-names>M</given-names></name><name name-style="western"><surname>Ohler</surname><given-names>A</given-names></name><name name-style="western"><surname>Vences</surname><given-names>M</given-names></name><name name-style="western"><surname>Kurabayashi</surname><given-names>A</given-names></name></person-group> (<year>2018</year>) <article-title>Phylogeny and classification of fejervaryan frogs (<tp:taxon-name><tp:taxon-name-part taxon-name-part-type="order">Anura</tp:taxon-name-part></tp:taxon-name>: <tp:taxon-name><tp:taxon-name-part taxon-name-part-type="family">Dicroglossidae</tp:taxon-name-part></tp:taxon-name>).</article-title><source>Salamandra</source><volume>54</volume>(<issue>2</issue>): <fpage>109</fpage>–<lpage>116</lpage>.</mixed-citation></ref><ref id="B57"><mixed-citation xmlns:xlink="http://www.w3.org/1999/xlink" xlink:type="simple"><person-group><name name-style="western"><surname>Vieth</surname><given-names>M</given-names></name><name name-style="western"><surname>Kosuch</surname><given-names>J</given-names></name><name name-style="western"><surname>Ohler</surname><given-names>A</given-names></name><name name-style="western"><surname>Dubois</surname><given-names>A</given-names></name></person-group> (<year>2001</year>) <article-title>Systematics of <italic><tp:taxon-name><tp:taxon-name-part taxon-name-part-type="genus">Fejervarya</tp:taxon-name-part> <tp:taxon-name-part taxon-name-part-type="species">limnocharis</tp:taxon-name-part></tp:taxon-name></italic> (Gravenhorst, 1829) (<tp:taxon-name><tp:taxon-name-part taxon-name-part-type="class">Amphibia</tp:taxon-name-part></tp:taxon-name>, <tp:taxon-name><tp:taxon-name-part taxon-name-part-type="order">Anura</tp:taxon-name-part></tp:taxon-name>, <tp:taxon-name><tp:taxon-name-part taxon-name-part-type="family">Ranidae</tp:taxon-name-part></tp:taxon-name>) and related species. 2. Morphological and molecular variation in frogs from the Greater Sunda Islands (Sumatra, Java, Bornea) with the definition of two species.</article-title><source>Alytes</source><volume>19</volume>(<issue>1</issue>): <fpage>5</fpage>–<lpage>28</lpage>.</mixed-citation></ref><ref id="B40"><mixed-citation xmlns:xlink="http://www.w3.org/1999/xlink" xlink:type="simple"><person-group><name name-style="western"><surname>Matsui</surname><given-names>M</given-names></name><name name-style="western"><surname>Toda</surname><given-names>M</given-names></name><name name-style="western"><surname>Ota</surname><given-names>H</given-names></name></person-group> (<year>2007</year>) A new species of frog allied to <italic><tp:taxon-name><tp:taxon-name-part taxon-name-part-type="genus">Fejervarya</tp:taxon-name-part> <tp:taxon-name-part taxon-name-part-type="species">limnocharis</tp:taxon-name-part></tp:taxon-name></italic> from southern Ryukyus, Japan (<tp:taxon-name><tp:taxon-name-part taxon-name-part-type="class">Amphibia</tp:taxon-name-part></tp:taxon-name>: <tp:taxon-name><tp:taxon-name-part taxon-name-part-type="family">Ranidae</tp:taxon-name-part></tp:taxon-name>). Current Herpetology 26: 65–79. <ext-link xlink:type="simple" ext-link-type="doi" xlink:href="10.3105/1881-1019(2007)26[65:ANSOFA]2.0.CO;2">https://doi.org/10.3105/1881-1019(2007)26[65:ANSOFA]2.0.CO;2</ext-link></mixed-citation></ref><ref id="B16"><mixed-citation xmlns:xlink="http://www.w3.org/1999/xlink" xlink:type="simple"><person-group><name name-style="western"><surname>Djong</surname><given-names>TH</given-names></name><name name-style="western"><surname>Matsui</surname><given-names>M</given-names></name><name name-style="western"><surname>Kuramoto</surname><given-names>M</given-names></name><name name-style="western"><surname>Nishioka</surname><given-names>M</given-names></name><name name-style="western"><surname>Sumida</surname><given-names>M</given-names></name></person-group> (<year>2011</year>) <article-title>A new species of the <italic><tp:taxon-name><tp:taxon-name-part taxon-name-part-type="genus">Fejervarya</tp:taxon-name-part> <tp:taxon-name-part taxon-name-part-type="species">limnocharis</tp:taxon-name-part></tp:taxon-name></italic> complex from Japan (<tp:taxon-name><tp:taxon-name-part taxon-name-part-type="order">Anura</tp:taxon-name-part></tp:taxon-name>, <tp:taxon-name><tp:taxon-name-part taxon-name-part-type="family">Dicroglossidae</tp:taxon-name-part></tp:taxon-name>).</article-title><source>Zoological Science</source><volume>28</volume>: <fpage>922</fpage>–<lpage>929</lpage>. <ext-link xlink:type="simple" ext-link-type="doi" xlink:href="10.2108/zsj.28.922">https://doi.org/10.2108/zsj.28.922</ext-link></mixed-citation></ref><ref id="B18"><mixed-citation xmlns:xlink="http://www.w3.org/1999/xlink" xlink:type="simple"><person-group><name name-style="western"><surname>Dutta</surname><given-names>SK</given-names></name></person-group> (<year>1997</year>) <article-title>A new species of <italic><tp:taxon-name><tp:taxon-name-part taxon-name-part-type="genus">Limnonectes</tp:taxon-name-part></tp:taxon-name></italic> (<tp:taxon-name><tp:taxon-name-part taxon-name-part-type="order">Anura</tp:taxon-name-part></tp:taxon-name>: <tp:taxon-name><tp:taxon-name-part taxon-name-part-type="family">Ranidae</tp:taxon-name-part></tp:taxon-name>) from Orissa, India.</article-title><source>Hamadryad</source><volume>22</volume>(<issue>1</issue>): <fpage>1</fpage>–<lpage>8</lpage>.</mixed-citation></ref><ref id="B12"><mixed-citation xmlns:xlink="http://www.w3.org/1999/xlink" xlink:type="simple"><person-group><name name-style="western"><surname>Chuaynkern</surname><given-names>Y</given-names></name><name name-style="western"><surname>Salangsingha</surname><given-names>N</given-names></name><name name-style="western"><surname>Makchai</surname><given-names>S</given-names></name><name name-style="western"><surname>Inthara</surname><given-names>C</given-names></name><name name-style="western"><surname>Duengkae</surname><given-names>P</given-names></name></person-group> (<year>2009</year>) <article-title><italic><tp:taxon-name><tp:taxon-name-part taxon-name-part-type="genus">Fejervarya</tp:taxon-name-part> <tp:taxon-name-part taxon-name-part-type="species">triora</tp:taxon-name-part></tp:taxon-name></italic> (<tp:taxon-name><tp:taxon-name-part taxon-name-part-type="class">Amphibia</tp:taxon-name-part></tp:taxon-name>, <tp:taxon-name><tp:taxon-name-part taxon-name-part-type="family">Ranidae</tp:taxon-name-part></tp:taxon-name>): first description of the adult male and recent distribution records.</article-title><source>Alytes</source><volume>27</volume>(<issue>1</issue>): <fpage>13</fpage>–<lpage>24</lpage>.</mixed-citation></ref></ref-list></tp:taxon-treatment>
